# Supplementary material for: Natural killer cells and innate lymphoid cells 1 tune anxiety-like behavior and memory in mice via interferon-γ and acetylcholine
Source: Nat Commun. 2023 May 29;14:3103. doi: 10.1038/s41467-023-38899-3 (PMC10227025; doi:10.1038/s41467-023-38899-3)
Supplement: Supplementary file 2 — Supplementary Table 1 [file 41467_2023_38899_MOESM2_ESM.xls]

## Sheet: Cell numbers
Cluster	NK_a	NK_b	NK_c	ILC1	NK_d
Cell number	3374	1557	1032	499	317
Cluster percentage	Sample1	Sample2	Sample3	Sample4	Sample7
NK_a	0.522651	0.497674	0.491018	0.469203	0.486781
NK_b	0.251788	0.234109	0.221557	0.208333	0.213841
NK_c	0.164044	0.177519	0.132735	0.14221	0.131415
ILC1	0.0276586	0.051938	0.0998004	0.120471	0.109642
NK_d	0.0338579	0.0387597	0.0548902	0.0597826	0.0583204
	Sample1	Sample2	Sample3	Sample4	Sample7
NK_a	1096	642	492	518	626
NK_b	528	302	222	230	275
NK_c	344	229	133	157	169
ILC1	58	67	100	133	141
NK_d	71	50	55	66	75
Cell number	Meninges	Spleen
NK_a	1636	1738
NK_b	727	830
NK_c	459	573
ILC1	374	125
NK_d	196	121

## Sheet: Cluster markers
p_val	avg_log2FC	pct.1	pct.2	p_val_adj	cluster	gene
4.50339e-176	1.08621	0.694	0.378	1.10558e-171	NK_a	Ccr2
9.30012e-166	1.07357	0.758	0.49	2.28318e-161	NK_a	Klra4
1.00019e-156	0.977393	0.816	0.617	2.45548e-152	NK_a	Klra8
1.23892e-111	0.880266	0.587	0.331	3.04155e-107	NK_a	Ctla2a
8.72572e-105	0.587273	0.878	0.671	2.14216e-100	NK_a	Sell
3.09001e-100	0.356919	0.994	0.978	7.58598e-96	NK_a	Eef1a1
7.79393e-96	0.337813	0.996	0.982	1.91341e-91	NK_a	Tpt1
2.15804e-82	0.403522	0.961	0.916	5.29799e-78	NK_a	Rpl23
9.96873e-82	0.780291	0.362	0.159	2.44732e-77	NK_a	Tcf7
1.28388e-79	0.885905	0.36	0.16	3.15191e-75	NK_a	Emb
2.83251e-77	0.355829	0.977	0.949	6.95382e-73	NK_a	Rps24
5.08112e-76	0.431843	0.942	0.881	1.24741e-71	NK_a	Rpl39
2.04093e-72	0.397488	0.958	0.903	5.01048e-68	NK_a	Rplp1
1.75265e-70	0.465773	0.806	0.597	4.30275e-66	NK_a	Eomes
1.005e-67	0.425536	0.924	0.834	2.46727e-63	NK_a	Rps28
1.02206e-67	0.387624	0.937	0.885	2.50916e-63	NK_a	Rpl23a
1.06213e-66	0.556981	0.742	0.537	2.60752e-62	NK_a	Klra7
8.38173e-66	0.403516	0.923	0.84	2.05772e-61	NK_a	Rps4x
5.12506e-61	0.365942	0.93	0.881	1.2582e-56	NK_a	Rps16
9.09106e-61	0.363253	0.948	0.893	2.23186e-56	NK_a	Rpl17
7.51998e-59	0.380229	0.949	0.884	1.84616e-54	NK_a	Ms4a4b
1.26834e-56	0.374785	0.92	0.848	3.11377e-52	NK_a	Rpl34
1.74838e-56	0.408704	0.854	0.718	4.29227e-52	NK_a	Shisa5
7.17911e-56	0.384889	0.918	0.844	1.76247e-51	NK_a	Rps6
2.6314e-54	0.335377	0.947	0.889	6.46009e-50	NK_a	Rpl5
2.02269e-53	0.33912	0.94	0.89	4.9657e-49	NK_a	Rps3a1
1.04611e-52	0.367421	0.916	0.864	2.5682e-48	NK_a	Rps5
8.08925e-52	0.419614	0.829	0.716	1.98591e-47	NK_a	Rps15a
1.38678e-51	0.426674	0.803	0.683	3.40454e-47	NK_a	Rps7
1.93735e-51	0.439449	0.774	0.642	4.7562e-47	NK_a	Eef1b2
4.13449e-50	0.349082	0.918	0.855	1.01502e-45	NK_a	Rpl27a
4.13939e-50	0.357662	0.912	0.841	1.01622e-45	NK_a	Rps9
8.69526e-48	0.345337	0.89	0.814	2.13469e-43	NK_a	Rpl37a
3.02375e-47	0.31567	0.919	0.859	7.42331e-43	NK_a	Rps14
4.54858e-47	0.347311	0.912	0.846	1.11668e-42	NK_a	Rpl13
5.42837e-46	0.346234	0.893	0.826	1.33266e-41	NK_a	Rpl38
1.04241e-45	0.339727	0.907	0.865	2.55911e-41	NK_a	Rpl18a
5.60289e-45	0.327089	0.91	0.837	1.37551e-40	NK_a	Rpl30
9.36716e-45	0.312239	0.941	0.893	2.29964e-40	NK_a	Rps11
1.34653e-44	0.383835	0.806	0.701	3.30573e-40	NK_a	Cd47
1.07259e-43	0.406281	0.846	0.762	2.6332e-39	NK_a	Rps20
5.56592e-43	0.334112	0.887	0.827	1.36643e-38	NK_a	Rps3
1.62054e-42	0.282052	0.959	0.921	3.97842e-38	NK_a	Rps13
4.58406e-42	0.282483	0.955	0.911	1.12539e-37	NK_a	Rps23
1.7236e-40	0.322154	0.891	0.821	4.23144e-36	NK_a	Rps27a
7.18334e-40	0.398392	0.769	0.659	1.76351e-35	NK_a	Gm10073
1.35229e-39	0.34283	0.872	0.791	3.31988e-35	NK_a	Rpl4
9.68585e-39	0.311305	0.905	0.857	2.37788e-34	NK_a	Rpl6
1.5116e-38	0.393041	0.626	0.467	3.71097e-34	NK_a	Itgax
2.1754e-37	0.317373	0.866	0.784	5.34061e-33	NK_a	Rps27
7.9358e-37	0.368782	0.764	0.651	1.94824e-32	NK_a	Rpl12
3.96573e-36	0.356387	0.84	0.767	9.73586e-32	NK_a	Rplp0
7.00383e-36	0.35366	0.822	0.727	1.71944e-31	NK_a	Rps12
1.1283e-34	0.268634	0.918	0.869	2.76997e-30	NK_a	Gm11808
1.48342e-34	0.310848	0.857	0.761	3.64179e-30	NK_a	Rpl9
2.86431e-34	0.252008	0.952	0.912	7.03188e-30	NK_a	Jak1
1.5297e-33	0.32532	0.809	0.719	3.75541e-29	NK_a	Rack1
3.79111e-33	0.305346	0.858	0.788	9.30718e-29	NK_a	Rpl37
8.87951e-32	0.348525	0.733	0.627	2.17992e-27	NK_a	Rpl18
9.64923e-32	0.311646	0.812	0.734	2.36889e-27	NK_a	Rplp2
1.75976e-30	0.337805	0.774	0.675	4.32022e-26	NK_a	Rpl3
3.21959e-30	0.287281	0.875	0.794	7.9041e-26	NK_a	Rpl7
5.31943e-30	0.322598	0.776	0.678	1.30592e-25	NK_a	Rpsa
1.52266e-29	0.259182	0.922	0.879	3.73813e-25	NK_a	Rps8
4.50609e-29	0.308398	0.814	0.731	1.10625e-24	NK_a	Rpl32
1.93736e-28	0.362719	0.659	0.544	4.75622e-24	NK_a	Rps18
2.98272e-28	0.397698	0.588	0.477	7.32259e-24	NK_a	Rpl36a
4.03129e-28	0.290255	0.82	0.728	9.89681e-24	NK_a	Rps21
5.21624e-27	0.410357	0.465	0.339	1.28059e-22	NK_a	Ccr5
1.8056e-25	0.428602	0.449	0.327	4.43274e-21	NK_a	Car2
1.22758e-24	0.314631	0.676	0.565	3.01372e-20	NK_a	Rpl22
2.07563e-24	0.255651	0.897	0.842	5.09566e-20	NK_a	Rps26
6.45951e-23	0.428698	0.25	0.155	1.58581e-18	NK_a	Ighm
1.33103e-22	0.349384	0.484	0.366	3.26768e-18	NK_a	Rpl29
1.48642e-22	0.284901	0.705	0.595	3.64916e-18	NK_a	Rps27rt
2.04648e-22	0.263674	0.824	0.737	5.02411e-18	NK_a	Rpl19
1.77312e-21	0.299377	0.703	0.611	4.35302e-17	NK_a	Rpl24
4.13989e-20	0.281621	0.295	0.194	1.01634e-15	NK_a	Trdc
1.41009e-19	0.332341	0.452	0.341	3.46176e-15	NK_a	Pglyrp1
3.53935e-19	0.256108	0.734	0.636	8.6891e-15	NK_a	Rpl21
1.26873e-18	0.27836	0.388	0.282	3.11473e-14	NK_a	Ssh2
8.74086e-18	0.294236	0.524	0.43	2.14588e-13	NK_a	Wdr89
9.88576e-18	0.274165	0.498	0.39	2.42695e-13	NK_a	Eif3f
2.66105e-17	0.279071	0.639	0.555	6.53289e-13	NK_a	Rpl9-ps6
9.77123e-17	0.26458	0.57	0.471	2.39884e-12	NK_a	Epsti1
1.14156e-16	0.287927	0.424	0.327	2.80253e-12	NK_a	Limd2
2.34327e-16	0.281098	0.613	0.521	5.75273e-12	NK_a	Klri2
2.53086e-16	0.33008	0.312	0.224	6.21326e-12	NK_a	Sla
5.97261e-16	0.302201	0.334	0.246	1.46628e-11	NK_a	Grk6
7.59809e-16	0.294254	0.527	0.433	1.86533e-11	NK_a	Rps12-ps3
1.13439e-14	0.29138	0.345	0.26	2.78492e-10	NK_a	Gm9493
1.40414e-14	0.252556	0.59	0.494	3.44717e-10	NK_a	Uqcrh
1.49028e-13	0.256874	0.3	0.218	3.65863e-09	NK_a	St3gal6
1.91969e-13	0.264489	0.461	0.374	4.71285e-09	NK_a	Rpl22l1
1.04745e-12	0.259569	0.501	0.42	2.57148e-08	NK_a	Nsa2
4.33925e-12	0.279518	0.354	0.276	1.06529e-07	NK_a	Nrarp
1.52305e-10	0.255592	0.423	0.351	3.7391e-06	NK_a	Cxcr4
2.73265e-08	0.259085	0.266	0.208	0.000670866	NK_a	Thy1
4.96179e-90	0.545246	0.963	0.889	1.21812e-85	NK_b	Gzma
5.36741e-65	0.853388	0.418	0.212	1.3177e-60	NK_b	Klrg1
7.1527e-46	0.40561	0.97	0.977	1.75599e-41	NK_b	Ccl5
4.59712e-45	0.488477	0.705	0.517	1.12859e-40	NK_b	Gzmb
3.02605e-42	0.488446	0.804	0.7	7.42896e-38	NK_b	Prf1
2.6253e-38	0.52125	0.658	0.488	6.4451e-34	NK_b	Itgam
4.97172e-32	0.544674	0.414	0.263	1.22056e-27	NK_b	Cma1
9.40381e-32	0.375138	0.827	0.772	2.30864e-27	NK_b	Rap1b
1.93157e-25	0.395114	0.8	0.723	4.74201e-21	NK_b	Lgals1
5.76602e-22	0.458455	0.66	0.561	1.41556e-17	NK_b	Irf8
6.86574e-21	0.377442	0.588	0.476	1.68554e-16	NK_b	Emp3
4.89491e-19	0.462964	0.374	0.261	1.2017e-14	NK_b	Zeb2
4.59838e-18	0.955912	0.866	0.849	1.1289e-13	NK_b	Malat1
1.60493e-17	0.332453	0.757	0.672	3.9401e-13	NK_b	Itga4
7.74298e-17	0.373893	0.447	0.337	1.9009e-12	NK_b	S1pr5
8.35664e-16	0.379965	0.615	0.517	2.05156e-11	NK_b	Il18rap
1.65303e-15	0.410992	0.294	0.202	4.05818e-11	NK_b	Borcs7
2.13025e-14	0.329061	0.637	0.55	5.22977e-10	NK_b	Klra9
4.64994e-14	0.262924	0.575	0.468	1.14156e-09	NK_b	Fgl2
4.22286e-13	0.447795	0.546	0.475	1.03671e-08	NK_b	Neat1
6.81571e-13	0.35823	0.32	0.233	1.67326e-08	NK_b	Rap1gap2
9.29e-13	0.337967	0.45	0.355	2.2807e-08	NK_b	S100a6
9.82344e-13	0.372931	0.472	0.388	2.41165e-08	NK_b	Kcnab2
1.04692e-12	0.332091	0.621	0.561	2.57019e-08	NK_b	Atp2a3
2.72196e-12	0.302441	0.676	0.612	6.6824e-08	NK_b	Spn
1.84757e-11	0.346303	0.385	0.297	4.5358e-07	NK_b	Klrb1b
2.35741e-11	0.298657	0.452	0.37	5.78745e-07	NK_b	Zmiz1
8.86335e-10	0.328978	0.466	0.391	2.17595e-05	NK_b	Lpin1
3.13562e-09	0.280937	0.649	0.598	7.69795e-05	NK_b	Flna
3.58864e-09	0.292602	0.425	0.356	8.81011e-05	NK_b	Sytl3
3.53975e-08	0.282993	0.414	0.344	0.000869009	NK_b	Klf3
3.63149e-08	0.288895	0.306	0.241	0.00089153	NK_b	S1pr4
3.85338e-08	0.284486	0.651	0.608	0.000946004	NK_b	Arhgap45
4.09065e-07	0.273949	0.625	0.594	0.0100425	NK_b	Pik3r1
0	3.30554	1	0.213	0	NK_c	Ly6c2
1.8569e-125	0.717332	0.995	0.89	4.5587e-121	NK_c	Gzma
7.49538e-75	0.95585	0.762	0.536	1.84012e-70	NK_c	Klra9
4.8791e-73	0.963007	0.756	0.525	1.19782e-68	NK_c	Gzmb
3.23841e-56	0.668231	0.851	0.701	7.95031e-52	NK_c	Prf1
1.43061e-55	0.849566	0.489	0.263	3.51214e-51	NK_c	Cma1
4.2756e-51	0.856196	0.439	0.227	1.04966e-46	NK_c	Klrg1
8.95604e-43	0.448634	0.93	0.881	2.19871e-38	NK_c	Itgb2
8.57436e-42	0.578686	0.691	0.498	2.105e-37	NK_c	Itgam
1.99933e-36	0.559893	0.736	0.607	4.90836e-32	NK_c	Spn
2.6749e-36	0.498379	0.849	0.721	6.56688e-32	NK_c	Lgals1
7.94721e-36	0.29046	1	0.999	1.95104e-31	NK_c	Actb
3.49897e-35	0.478535	0.848	0.773	8.58997e-31	NK_c	Rap1b
3.40875e-34	0.648346	0.508	0.336	8.36848e-30	NK_c	S1pr5
3.38277e-32	0.318717	0.984	0.958	8.3047e-28	NK_c	Nkg7
6.70382e-31	0.356951	0.981	0.961	1.64579e-26	NK_c	AW112010
2.27943e-29	0.69864	0.42	0.264	5.596e-25	NK_c	Zeb2
1.22815e-26	0.286179	0.999	0.971	3.01511e-22	NK_c	Ccl5
3.72809e-17	0.450757	0.588	0.487	9.15247e-13	NK_c	Emp3
5.94261e-16	0.448284	0.582	0.496	1.45891e-11	NK_c	Gm19585
4.60095e-14	0.307868	0.816	0.784	1.12953e-09	NK_c	Klrb1c
2.89707e-13	0.382868	0.654	0.602	7.1123e-09	NK_c	Flna
3.11794e-12	0.362444	0.687	0.622	7.65454e-08	NK_c	Klf2
5.59409e-12	0.419987	0.326	0.24	1.37335e-07	NK_c	Rap1gap2
9.65318e-12	0.38834	0.429	0.351	2.36986e-07	NK_c	Cd9
2.00158e-11	0.290491	0.756	0.727	4.91387e-07	NK_c	Ncr1
2.86699e-11	0.409755	0.471	0.397	7.03845e-07	NK_c	Lpin1
5.99936e-11	0.363282	0.532	0.473	1.47284e-06	NK_c	Ctsd
6.63311e-11	0.324051	0.747	0.681	1.62843e-06	NK_c	Itga4
7.23095e-11	0.424442	0.451	0.378	1.7752e-06	NK_c	Zmiz1
9.58928e-11	0.40352	0.579	0.526	2.35417e-06	NK_c	Ccnd3
1.18734e-10	0.444981	0.427	0.348	2.91492e-06	NK_c	Klf3
2.70626e-10	0.260625	0.56	0.481	6.64387e-06	NK_c	Fgl2
7.8736e-10	0.404077	0.355	0.281	1.93297e-05	NK_c	Rap2b
9.22234e-10	0.298192	0.55	0.48	2.26409e-05	NK_c	Neat1
2.88449e-09	0.388645	0.444	0.365	7.08143e-05	NK_c	S100a6
2.96946e-09	0.311024	0.577	0.533	7.29003e-05	NK_c	Il18rap
3.62041e-09	0.366157	0.411	0.343	8.88809e-05	NK_c	Mylip
3.67556e-09	0.358623	0.332	0.261	9.02351e-05	NK_c	Gm28875
7.01064e-09	0.322019	0.714	0.68	0.000172111	NK_c	Ccnd2
2.23389e-08	0.25279	0.701	0.666	0.000548421	NK_c	Atp1b3
2.90057e-08	0.309256	0.254	0.184	0.000712089	NK_c	As3mt
4.14213e-08	0.278872	0.76	0.749	0.00101689	NK_c	Lrrc58
7.70102e-08	0.268276	0.604	0.569	0.0018906	NK_c	Atp2a3
1.69379e-07	0.381404	0.616	0.578	0.00415826	NK_c	Irf8
2.99763e-07	0.318379	0.474	0.433	0.00735917	NK_c	Cd48
8.346e-07	0.294938	0.522	0.477	0.0204894	NK_c	Camk2n1
0	2.34983	0.537	0.02	0	ILC1	Inpp4b
0	2.14329	0.425	0.007	0	ILC1	Cxcr6
0	2.10681	0.467	0.02	0	ILC1	Tmem176b
0	1.85732	0.395	0.011	0	ILC1	Tcrg-C4
0	1.60113	0.355	0.013	0	ILC1	Tmem176a
1.03746e-282	1.7156	0.409	0.028	2.54696e-278	ILC1	Gm36723
2.64223e-237	1.64856	0.381	0.03	6.48669e-233	ILC1	Itga1
4.41071e-222	1.36001	0.343	0.025	1.08283e-217	ILC1	Tnfsf10
1.2884e-221	1.61496	0.391	0.036	3.16302e-217	ILC1	S100a4
7.9122e-204	2.22453	0.854	0.282	1.94244e-199	ILC1	Xcl1
1.90151e-171	1.53633	0.261	0.018	4.6682e-167	ILC1	Il7r
3.37274e-165	1.18265	0.277	0.023	8.28007e-161	ILC1	2900026A02Rik
5.57648e-153	1.54626	0.964	0.587	1.36903e-148	ILC1	Ly6e
3.30026e-142	1.61964	0.78	0.281	8.10214e-138	ILC1	Klrb1b
1.40463e-134	1.13775	0.283	0.032	3.44838e-130	ILC1	Prrt1
4.02397e-129	1.18984	0.345	0.053	9.87885e-125	ILC1	Ltb
3.91926e-116	1.72236	0.88	0.517	9.62179e-112	ILC1	Cd7
1.06738e-110	1.58449	0.343	0.062	2.62041e-106	ILC1	Rora
1.87336e-102	1.12399	0.331	0.06	4.59911e-98	ILC1	Cd226
9.43969e-99	1.21063	0.303	0.052	2.31744e-94	ILC1	Il21r
1.20066e-89	1.62443	0.776	0.4	2.94763e-85	ILC1	Rgs1
1.95992e-83	1.31731	0.577	0.21	4.81159e-79	ILC1	Thy1
7.4724e-80	0.879056	0.291	0.057	1.83447e-75	ILC1	Ahcyl2
4.79013e-78	1.1068	0.319	0.073	1.17598e-73	ILC1	Rbpj
9.60902e-78	1.22093	0.339	0.082	2.35901e-73	ILC1	Maff
2.33579e-73	1.06178	0.371	0.099	5.73437e-69	ILC1	Cxcr3
1.23601e-70	1.1758	0.834	0.487	3.03439e-66	ILC1	Zfp36l1
5.698e-66	1.24526	0.836	0.61	1.39886e-61	ILC1	Rgs2
4.73765e-65	1.01851	0.515	0.189	1.16309e-60	ILC1	Itm2c
1.32171e-63	0.414169	0.998	0.994	3.2448e-59	ILC1	B2m
3.30508e-60	1.31886	0.749	0.472	8.11398e-56	ILC1	Fgl2
9.04629e-58	1.47012	0.461	0.182	2.22086e-53	ILC1	Odc1
3.19037e-57	1.14212	0.361	0.117	7.83237e-53	ILC1	Cd160
7.31291e-56	0.926766	0.605	0.276	1.79532e-51	ILC1	Hopx
3.10544e-55	0.972136	0.303	0.086	7.62385e-51	ILC1	Lyst
4.67511e-54	0.945079	0.559	0.246	1.14774e-49	ILC1	Sik1
3.24228e-52	0.902987	0.333	0.102	7.9598e-48	ILC1	Dusp6
1.4038e-51	1.00439	0.307	0.091	3.44634e-47	ILC1	Cited4
3.03945e-49	0.888509	0.475	0.194	7.46185e-45	ILC1	Fam102a
5.11183e-48	0.944075	0.299	0.092	1.25495e-43	ILC1	Pmepa1
4.86271e-45	0.747368	0.411	0.156	1.1938e-40	ILC1	Ipcef1
7.3389e-45	1.00299	0.481	0.214	1.8017e-40	ILC1	Cebpb
7.17263e-44	0.863649	0.567	0.271	1.76088e-39	ILC1	Litaf
2.39933e-43	0.904209	0.752	0.49	5.89036e-39	ILC1	Dnaja1
2.41058e-42	0.770903	0.383	0.144	5.91798e-38	ILC1	Ppp1r16b
2.5786e-42	0.81893	0.888	0.735	6.33047e-38	ILC1	Junb
4.02698e-42	0.511492	0.992	0.948	9.88625e-38	ILC1	Il2rb
6.3912e-41	0.925129	0.443	0.195	1.56904e-36	ILC1	Maf
2.52356e-39	0.788518	0.559	0.276	6.19535e-35	ILC1	Sorl1
5.07804e-39	0.902396	0.677	0.413	1.24666e-34	ILC1	Tnfaip3
5.8272e-39	0.655868	0.942	0.807	1.43058e-34	ILC1	Fth1
9.60571e-37	0.763013	0.539	0.269	2.3582e-32	ILC1	Gpr132
1.59094e-36	0.732946	0.862	0.683	3.90575e-32	ILC1	Stk17b
5.70406e-36	0.688288	0.888	0.664	1.40035e-31	ILC1	Gimap3
6.98125e-36	0.846659	0.816	0.645	1.7139e-31	ILC1	Btg2
9.69599e-35	0.762848	0.581	0.318	2.38037e-30	ILC1	Dennd4a
2.03665e-34	0.699216	0.275	0.095	4.99998e-30	ILC1	1700017B05Rik
5.09477e-34	0.790272	0.623	0.36	1.25077e-29	ILC1	Nr4a1
5.54235e-34	0.733997	0.331	0.132	1.36065e-29	ILC1	Tnfrsf18
4.6396e-33	0.744391	0.423	0.192	1.13902e-28	ILC1	Csrnp1
7.3959e-32	0.745035	0.519	0.271	1.81569e-27	ILC1	Prdx6
9.71441e-32	0.660172	0.409	0.186	2.38489e-27	ILC1	Ighm
3.65134e-31	0.733712	0.303	0.119	8.96404e-27	ILC1	Rnf149
5.05317e-31	0.707188	0.615	0.349	1.24055e-26	ILC1	Gna13
1.06132e-30	0.979503	0.291	0.113	2.60555e-26	ILC1	Klf4
1.81398e-30	0.6223	0.695	0.421	4.45333e-26	ILC1	Pdia3
2.77757e-30	0.776882	0.737	0.527	6.81893e-26	ILC1	Vps37b
3.65935e-30	0.638932	0.281	0.105	8.9837e-26	ILC1	AU020206
1.33505e-29	0.953393	0.503	0.291	3.27755e-25	ILC1	Trbc2
1.6966e-29	0.964565	0.521	0.296	4.16516e-25	ILC1	Nr4a3
2.23971e-29	0.774514	0.581	0.343	5.49848e-25	ILC1	Klrc1
4.62654e-28	0.72933	0.381	0.179	1.13582e-23	ILC1	Serpina3g
6.1336e-28	0.65466	0.739	0.509	1.5058e-23	ILC1	Tab2
9.47144e-28	0.640584	0.469	0.242	2.32524e-23	ILC1	St8sia4
1.78245e-27	0.622675	0.323	0.138	4.37592e-23	ILC1	Jak2
2.5183e-27	0.73793	0.313	0.136	6.18242e-23	ILC1	Dgat1
5.0059e-27	0.589838	0.932	0.854	1.22895e-22	ILC1	Zfp36l2
1.02592e-26	0.857927	0.251	0.097	2.51863e-22	ILC1	Nrgn
1.8433e-26	0.533239	0.878	0.701	4.5253e-22	ILC1	Aes
4.5281e-26	0.80441	0.617	0.412	1.11165e-21	ILC1	Fosl2
8.30943e-26	0.399514	0.926	0.746	2.03997e-21	ILC1	Srgn
1.36704e-25	0.620252	0.331	0.149	3.35609e-21	ILC1	Cd96
1.62197e-25	0.597194	0.415	0.205	3.98194e-21	ILC1	Itk
1.80667e-25	0.617534	0.828	0.625	4.43538e-21	ILC1	Hspa5
1.83014e-25	0.279359	1	0.994	4.49299e-21	ILC1	H2-K1
3.15828e-25	0.554183	0.395	0.191	7.75359e-21	ILC1	Irf2bp2
7.09445e-25	0.748797	0.435	0.234	1.74169e-20	ILC1	Samsn1
8.06101e-25	0.779225	0.427	0.229	1.97898e-20	ILC1	Fosb
2.53515e-24	0.586002	0.607	0.38	6.22378e-20	ILC1	Cotl1
4.02655e-24	0.6793	0.293	0.127	9.88517e-20	ILC1	Cd28
9.30931e-24	0.609874	0.305	0.137	2.28544e-19	ILC1	Tox
1.9777e-23	0.563907	0.762	0.542	4.85524e-19	ILC1	Calr
3.74075e-22	0.535392	0.727	0.511	9.18355e-18	ILC1	Ptpn22
4.02761e-22	0.48995	0.299	0.133	9.88779e-18	ILC1	Wls
4.03831e-22	0.438464	0.894	0.756	9.91405e-18	ILC1	Gimap4
4.22761e-22	0.61657	0.553	0.333	1.03788e-17	ILC1	P2ry10
5.79474e-22	0.826233	0.499	0.304	1.42261e-17	ILC1	Crem
1.11703e-21	0.476768	0.852	0.696	2.74232e-17	ILC1	Rpl12
2.00997e-21	0.619256	0.287	0.133	4.93447e-17	ILC1	Dtx3
2.63708e-21	0.828315	0.429	0.246	6.47403e-17	ILC1	Emb
3.28222e-21	0.574441	0.727	0.526	8.05784e-17	ILC1	Mndal
6.77694e-21	0.535716	0.429	0.235	1.66374e-16	ILC1	Tgfbr2
1.43564e-20	0.610948	0.399	0.212	3.52451e-16	ILC1	Nedd9
2.29821e-20	0.511836	0.397	0.209	5.64211e-16	ILC1	Egr1
1.05613e-19	0.62122	0.527	0.327	2.59281e-15	ILC1	Nr3c1
1.10284e-19	0.498025	0.792	0.596	2.70747e-15	ILC1	Pnrc1
1.60538e-19	0.481615	0.822	0.652	3.94121e-15	ILC1	Prkar1a
1.89677e-19	0.548256	0.555	0.34	4.65658e-15	ILC1	Saraf
2.03891e-19	0.52381	0.343	0.174	5.00552e-15	ILC1	Pde4b
2.31355e-19	0.38141	0.898	0.762	5.67977e-15	ILC1	Rps15a
2.41447e-19	0.251792	1	0.985	5.92753e-15	ILC1	Eef1a1
2.47486e-19	0.559505	0.375	0.196	6.07578e-15	ILC1	Rapgef6
2.51139e-19	0.520234	0.269	0.124	6.16545e-15	ILC1	Per1
2.59201e-19	0.581968	0.709	0.535	6.36337e-15	ILC1	Dusp5
3.28369e-19	0.507476	0.505	0.303	8.06146e-15	ILC1	Bcl2
4.49247e-19	0.532727	0.501	0.297	1.1029e-14	ILC1	Hipk1
5.1114e-19	0.43245	0.904	0.807	1.25485e-14	ILC1	Btg1
5.18393e-19	0.575921	0.521	0.327	1.27265e-14	ILC1	Ptp4a1
1.55472e-18	0.415104	0.886	0.739	3.81683e-14	ILC1	Hsp90ab1
6.02227e-18	0.417956	0.315	0.155	1.47847e-13	ILC1	Acot7
1.76877e-17	0.354824	0.922	0.795	4.34233e-13	ILC1	Rps20
1.96248e-17	0.517183	0.381	0.21	4.81789e-13	ILC1	Ski
2.48467e-17	0.520334	0.387	0.217	6.09986e-13	ILC1	Ppp1r15a
3.13187e-17	0.619783	0.543	0.364	7.68875e-13	ILC1	S100a6
3.97589e-17	0.53356	0.589	0.392	9.76082e-13	ILC1	Smad7
1.20217e-16	0.444014	0.669	0.457	2.95133e-12	ILC1	Fnbp1
1.94906e-16	0.434422	0.355	0.19	4.78493e-12	ILC1	Atn1
3.92369e-16	0.297567	0.974	0.928	9.63267e-12	ILC1	Cd52
3.9259e-16	0.506418	0.471	0.296	9.63808e-12	ILC1	Itgb7
6.01105e-16	0.512146	0.481	0.298	1.47571e-11	ILC1	Dock10
6.4129e-16	0.525647	0.261	0.129	1.57437e-11	ILC1	Pim2
6.46939e-16	0.460871	0.613	0.416	1.58823e-11	ILC1	Padi2
1.07903e-15	0.3908	0.295	0.151	2.64902e-11	ILC1	Sft2d2
1.27239e-15	0.541422	0.437	0.266	3.12371e-11	ILC1	Coro2a
1.50485e-15	0.317672	0.908	0.776	3.6944e-11	ILC1	Shisa5
1.63519e-15	0.308145	0.95	0.871	4.0144e-11	ILC1	Rps9
1.63947e-15	0.481966	0.267	0.134	4.0249e-11	ILC1	Mlec
1.92786e-15	0.51821	0.321	0.173	4.7329e-11	ILC1	Rgs3
1.96283e-15	0.313862	0.98	0.927	4.81875e-11	ILC1	Ddx5
2.18288e-15	0.488718	0.467	0.293	5.35896e-11	ILC1	Nabp1
2.95484e-15	0.444235	0.255	0.126	7.25414e-11	ILC1	Crot
3.07146e-15	0.335884	0.962	0.903	7.54042e-11	ILC1	Sh3bgrl3
3.23092e-15	0.543506	0.617	0.439	7.93191e-11	ILC1	Bhlhe40
3.54083e-15	0.376314	0.952	0.903	8.69273e-11	ILC1	Jund
5.07616e-15	0.458024	0.527	0.343	1.2462e-10	ILC1	Rab8b
9.19065e-15	0.472163	0.393	0.234	2.25631e-10	ILC1	Ctsb
1.35323e-14	0.349885	0.912	0.795	3.32218e-10	ILC1	Mbnl1
1.67767e-14	0.406114	0.405	0.235	4.11869e-10	ILC1	Lcp2
3.94794e-14	0.384577	0.427	0.251	9.69219e-10	ILC1	Gramd1a
4.20362e-14	0.431827	0.729	0.556	1.03199e-09	ILC1	Gimap6
8.94624e-14	0.45482	0.415	0.257	2.1963e-09	ILC1	Tor1aip1
1.42527e-13	0.374831	0.283	0.15	3.49903e-09	ILC1	Rhoh
1.56685e-13	0.450657	0.665	0.496	3.84663e-09	ILC1	Ddx3x
1.6202e-13	0.459364	0.629	0.454	3.9776e-09	ILC1	Ifi203
1.75697e-13	0.258635	0.956	0.875	4.31337e-09	ILC1	Rps6
1.7913e-13	0.343284	0.868	0.741	4.39763e-09	ILC1	Cnbp
1.97354e-13	0.504476	0.577	0.415	4.84504e-09	ILC1	Evl
3.10418e-13	0.369602	0.553	0.373	7.62076e-09	ILC1	H2-Q4
3.825e-13	0.439383	0.315	0.178	9.39036e-09	ILC1	Nlrc5
3.92221e-13	0.48143	0.261	0.14	9.62903e-09	ILC1	Gng2
4.02306e-13	0.349785	0.906	0.77	9.87661e-09	ILC1	Lcp1
4.9489e-13	0.375183	0.291	0.158	1.21496e-08	ILC1	Wdfy1
6.80896e-13	0.423762	0.573	0.411	1.6716e-08	ILC1	Ppp1cc
8.01752e-13	0.542039	0.401	0.256	1.9683e-08	ILC1	Ifrd1
1.3609e-12	0.35933	0.547	0.379	3.34101e-08	ILC1	Slc3a2
3.06291e-12	0.414955	0.435	0.285	7.51944e-08	ILC1	Lgals3bp
3.25272e-12	0.38061	0.477	0.309	7.98542e-08	ILC1	Hexim1
4.11062e-12	0.303406	0.88	0.773	1.00916e-07	ILC1	Hspa8
4.80826e-12	0.417146	0.303	0.175	1.18043e-07	ILC1	Mbp
5.3907e-12	0.402475	0.353	0.209	1.32342e-07	ILC1	Coq10b
5.42926e-12	0.454132	0.341	0.204	1.33288e-07	ILC1	H2-T22
6.1535e-12	0.456555	0.435	0.288	1.51068e-07	ILC1	Skil
7.177e-12	0.545903	0.577	0.421	1.76195e-07	ILC1	Dusp1
9.91393e-12	0.400381	0.309	0.179	2.43387e-07	ILC1	Elovl5
1.13469e-11	0.4998	0.619	0.482	2.78566e-07	ILC1	Neurl3
1.6307e-11	0.385032	0.543	0.373	4.00337e-07	ILC1	Tmem59
1.97376e-11	0.332671	0.441	0.282	4.84557e-07	ILC1	Cbx4
3.43068e-11	0.335912	0.758	0.604	8.42231e-07	ILC1	Trbc1
3.56998e-11	0.400613	0.635	0.481	8.7643e-07	ILC1	Spry2
4.25575e-11	0.274521	0.854	0.712	1.04479e-06	ILC1	Ctsw
5.33497e-11	0.361778	0.355	0.216	1.30974e-06	ILC1	Sh3kbp1
5.86417e-11	0.369301	0.253	0.139	1.43965e-06	ILC1	Tor1aip2
6.16566e-11	0.357484	0.733	0.582	1.51367e-06	ILC1	Lsp1
7.06808e-11	0.254318	0.932	0.854	1.73521e-06	ILC1	Rpl38
1.07485e-10	0.417887	0.427	0.277	2.63877e-06	ILC1	Rbl2
1.07638e-10	0.300886	0.447	0.288	2.64251e-06	ILC1	Prkch
1.22965e-10	0.439204	0.351	0.221	3.01878e-06	ILC1	Spty2d1
1.32434e-10	0.286887	0.595	0.415	3.25126e-06	ILC1	Aldoa
1.70278e-10	0.367014	0.497	0.344	4.18034e-06	ILC1	Mxd1
1.82596e-10	0.312478	0.291	0.168	4.48273e-06	ILC1	Txnrd1
2.4125e-10	0.394223	0.345	0.217	5.92269e-06	ILC1	Stat1
2.51181e-10	0.333842	0.467	0.313	6.1665e-06	ILC1	Zc3hav1
3.70602e-10	0.398793	0.335	0.211	9.09827e-06	ILC1	Rnf125
3.85652e-10	0.33066	0.353	0.219	9.46775e-06	ILC1	Pde7a
4.29673e-10	0.534559	0.323	0.207	1.05485e-05	ILC1	Styk1
4.91333e-10	0.463989	0.497	0.356	1.20622e-05	ILC1	Scaf11
5.41113e-10	0.332722	0.379	0.245	1.32843e-05	ILC1	Kctd12
5.68884e-10	0.33061	0.277	0.164	1.39661e-05	ILC1	Sesn3
5.75107e-10	0.358387	0.383	0.25	1.41189e-05	ILC1	Pld3
6.38681e-10	0.339871	0.525	0.366	1.56796e-05	ILC1	Gapdh
9.94389e-10	0.332813	0.253	0.145	2.44123e-05	ILC1	Fam189b
1.12662e-09	0.396258	0.277	0.168	2.76584e-05	ILC1	Zfp512
1.14376e-09	0.274779	0.459	0.309	2.80794e-05	ILC1	Srsf3
1.26397e-09	0.360766	0.509	0.354	3.10304e-05	ILC1	Mef2a
1.58079e-09	0.363943	0.493	0.353	3.88083e-05	ILC1	Akap13
1.66022e-09	0.403382	0.373	0.238	4.07584e-05	ILC1	Pde3b
2.78764e-09	0.269363	0.721	0.545	6.84366e-05	ILC1	Rps19
4.27515e-09	0.315015	0.271	0.165	0.000104955	ILC1	Prdx2
4.37942e-09	0.333506	0.433	0.296	0.000107515	ILC1	Syncrip
4.72251e-09	0.289666	0.267	0.157	0.000115938	ILC1	Nup98
4.99087e-09	0.255337	0.335	0.207	0.000122526	ILC1	Tcea1
5.40834e-09	0.273808	0.281	0.168	0.000132775	ILC1	Vsir
6.41691e-09	0.290754	0.499	0.355	0.000157535	ILC1	Sema4d
6.58673e-09	0.367217	0.387	0.256	0.000161704	ILC1	Cd82
9.55491e-09	0.262424	0.681	0.52	0.000234573	ILC1	Rpl36a
1.04999e-08	0.297578	0.681	0.534	0.000257773	ILC1	Rps2
1.13164e-08	0.289501	0.395	0.259	0.000277819	ILC1	Spcs2
1.3389e-08	0.271441	0.745	0.607	0.000328701	ILC1	H2afy
2.09639e-08	0.332913	0.361	0.237	0.000514664	ILC1	Cd74
2.27162e-08	0.302901	0.533	0.392	0.000557682	ILC1	Leprotl1
2.51882e-08	0.253663	0.385	0.255	0.00061837	ILC1	Sept9
2.63674e-08	0.267106	0.349	0.225	0.000647319	ILC1	Nedd4
2.92228e-08	0.269601	0.305	0.19	0.000717419	ILC1	Manf
3.10758e-08	0.30398	0.265	0.162	0.000762911	ILC1	Itpr2
3.2064e-08	0.322646	0.273	0.171	0.000787171	ILC1	Gimap7
3.33685e-08	0.296136	0.417	0.288	0.000819197	ILC1	Ivns1abp
3.53552e-08	0.32857	0.511	0.366	0.00086797	ILC1	BC005537
3.8086e-08	0.252416	0.319	0.203	0.000935013	ILC1	Tiprl
4.09709e-08	0.309529	0.437	0.305	0.00100584	ILC1	Mycbp2
4.48748e-08	0.290652	0.583	0.445	0.00110168	ILC1	Sfpq
4.77841e-08	0.259474	0.649	0.502	0.0011731	ILC1	Prrc2c
4.83755e-08	0.329763	0.507	0.371	0.00118762	ILC1	Klrb1f
5.2461e-08	0.294484	0.277	0.174	0.00128792	ILC1	Tcf12
5.72911e-08	0.300837	0.481	0.335	0.0014065	ILC1	Clint1
6.99436e-08	0.281663	0.485	0.346	0.00171712	ILC1	Lbh
7.43752e-08	0.259996	0.347	0.227	0.00182591	ILC1	Ube2j1
9.55952e-08	0.338315	0.317	0.208	0.00234686	ILC1	Upf1
1.00342e-07	0.250619	0.279	0.174	0.00246341	ILC1	Cxxc5
1.02297e-07	0.289977	0.473	0.347	0.00251138	ILC1	Ptpn7
1.03962e-07	0.279026	0.279	0.176	0.00255227	ILC1	Aebp2
1.09887e-07	0.251375	0.467	0.33	0.00269772	ILC1	Sulf2
1.11374e-07	0.271498	0.445	0.305	0.00273423	ILC1	Rasal3
1.14799e-07	0.252611	0.263	0.163	0.00281832	ILC1	Mafk
1.32938e-07	0.517958	0.569	0.461	0.00326362	ILC1	Fos
1.41849e-07	0.27262	0.425	0.297	0.0034824	ILC1	Ago2
1.7352e-07	0.312012	0.369	0.25	0.00425991	ILC1	Midn
1.76413e-07	0.323344	0.303	0.2	0.00433093	ILC1	Dnajb9
1.77841e-07	0.309341	0.701	0.578	0.00436599	ILC1	Prkacb
1.80039e-07	0.275795	0.517	0.379	0.00441995	ILC1	Tmem123
1.9735e-07	0.274648	0.259	0.162	0.00484495	ILC1	Cd27
2.41748e-07	0.270043	0.721	0.589	0.00593491	ILC1	Fus
2.51512e-07	0.303482	0.297	0.192	0.00617463	ILC1	Vgll4
3.12131e-07	0.292482	0.339	0.227	0.00766283	ILC1	Rabgap1l
3.95669e-07	0.259394	0.337	0.227	0.00971367	ILC1	Tm9sf2
4.8924e-07	0.307765	0.317	0.212	0.0120109	ILC1	Gas7
5.03592e-07	0.281375	0.301	0.198	0.0123632	ILC1	Camk2g
5.12074e-07	0.251038	0.671	0.531	0.0125714	ILC1	Ablim1
7.4715e-07	0.303751	0.433	0.308	0.0183425	ILC1	Tob2
7.70507e-07	0.273977	0.497	0.37	0.018916	ILC1	Arhgap9
1.29858e-06	0.250664	0.365	0.25	0.0318802	ILC1	H2-T23
1.33022e-06	0.288628	0.439	0.326	0.032657	ILC1	Anxa1
1.41717e-06	0.276486	0.255	0.163	0.0347916	ILC1	Zc3h13
1.66098e-06	0.352726	0.441	0.324	0.0407772	ILC1	Ly6c2
1.89059e-06	0.298316	0.611	0.488	0.046414	ILC1	Brd2
3.50835e-140	2.35646	0.58	0.115	8.613e-136	NK_d	Tnfrsf9
2.68817e-54	1.84757	0.675	0.307	6.59946e-50	NK_d	Xcl1
1.22723e-50	1.06599	0.893	0.681	3.01286e-46	NK_d	Eif5a
7.9781e-45	2.33304	0.678	0.355	1.95862e-40	NK_d	Ccl4
2.65556e-39	1.26355	0.631	0.311	6.5194e-35	NK_d	Kdm6b
1.95024e-38	1.23221	0.886	0.753	4.78785e-34	NK_d	Srgn
3.00963e-38	1.08734	0.486	0.199	7.38863e-34	NK_d	Nop58
2.57695e-37	1.66354	0.647	0.358	6.32641e-33	NK_d	Nfkbia
8.19194e-37	1.78826	0.511	0.234	2.01112e-32	NK_d	Nfkbid
2.1666e-36	1.47892	0.845	0.657	5.319e-32	NK_d	Pim1
1.76481e-33	0.846571	0.268	0.077	4.3326e-29	NK_d	Slc7a1
1.38417e-30	1.44752	0.331	0.12	3.39813e-26	NK_d	Rgs16
6.09188e-29	1.18011	0.694	0.42	1.49556e-24	NK_d	Tnfaip3
5.95708e-28	1.25789	0.565	0.3	1.46246e-23	NK_d	Nr4a3
5.43044e-27	0.832082	0.735	0.495	1.33317e-22	NK_d	Eif4a1
5.97748e-27	0.719253	0.927	0.772	1.46747e-22	NK_d	Lcp1
6.7606e-25	0.54884	0.984	0.968	1.65973e-20	NK_d	Ptma
1.0678e-24	0.879056	0.795	0.574	2.62144e-20	NK_d	Irf8
1.48646e-24	0.808537	0.849	0.745	3.64925e-20	NK_d	Hsp90ab1
3.29916e-24	0.92808	0.287	0.105	8.09943e-20	NK_d	Rel
1.19314e-23	0.754055	0.281	0.1	2.92915e-19	NK_d	Gnl3
3.45038e-23	0.827797	0.823	0.631	8.47069e-19	NK_d	Hspa5
8.10923e-23	1.21985	0.375	0.177	1.99082e-18	NK_d	Icam1
4.9734e-22	0.762944	0.363	0.157	1.22097e-17	NK_d	Nme1
2.15795e-21	0.742695	0.397	0.18	5.29778e-17	NK_d	Etf1
3.81088e-21	0.892907	0.811	0.679	9.35572e-17	NK_d	Ccnd2
2.16228e-20	1.76032	0.521	0.308	5.30841e-16	NK_d	Ccl3
3.30401e-19	1.33102	0.703	0.554	8.11134e-15	NK_d	Gzmb
3.32459e-19	0.790675	0.47	0.253	8.16186e-15	NK_d	Pa2g4
3.33983e-19	0.60757	0.893	0.775	8.19929e-15	NK_d	Hspa8
4.36592e-19	0.698582	0.265	0.104	1.07183e-14	NK_d	Fbl
4.87798e-19	0.541262	0.274	0.106	1.19754e-14	NK_d	Cct3
1.78745e-18	0.762481	0.789	0.647	4.38819e-14	NK_d	Ncl
1.78866e-18	0.952192	0.281	0.12	4.39117e-14	NK_d	Phlda1
2.10945e-18	0.690614	0.322	0.141	5.17869e-14	NK_d	Nolc1
2.82451e-18	0.756802	0.675	0.484	6.93417e-14	NK_d	Ran
8.87417e-18	0.683483	0.448	0.237	2.17861e-13	NK_d	Tuba1b
2.3628e-17	0.619589	0.312	0.136	5.80068e-13	NK_d	Ranbp1
2.48827e-17	0.663048	0.401	0.204	6.1087e-13	NK_d	Sms
2.02831e-16	0.684731	0.748	0.549	4.97951e-12	NK_d	Calr
2.23584e-15	0.946783	0.287	0.134	5.48898e-11	NK_d	Nfkbiz
2.34531e-15	0.631355	0.691	0.524	5.75775e-11	NK_d	Hnrnpab
2.62582e-15	0.800015	0.448	0.255	6.44639e-11	NK_d	Gpr65
2.76531e-15	0.644704	0.391	0.201	6.78884e-11	NK_d	Tgif1
2.97224e-15	0.925582	0.372	0.201	7.29685e-11	NK_d	Csrnp1
7.86332e-15	0.603718	0.297	0.137	1.93045e-10	NK_d	Mapk6
2.03955e-14	0.54997	0.372	0.194	5.0071e-10	NK_d	Fubp1
2.52024e-14	0.779248	0.656	0.473	6.18719e-10	NK_d	Stat3
3.67872e-14	0.777653	0.539	0.357	9.03125e-10	NK_d	Nfkb1
5.30279e-14	1.2406	0.543	0.371	1.30184e-09	NK_d	Nr4a1
2.05701e-13	0.585671	0.549	0.357	5.04996e-09	NK_d	Ldha
4.48726e-13	0.562514	0.256	0.117	1.10162e-08	NK_d	Dkc1
6.15055e-13	0.618766	0.385	0.218	1.50996e-08	NK_d	Hspd1
6.60041e-13	0.602611	0.442	0.265	1.6204e-08	NK_d	Ddx21
1.40607e-12	0.654557	0.413	0.243	3.4519e-08	NK_d	St13
2.29545e-12	0.607803	0.432	0.257	5.63534e-08	NK_d	Mat2a
3.98092e-12	0.460345	0.868	0.764	9.77316e-08	NK_d	Il2rg
4.88863e-12	0.736224	0.609	0.445	1.20016e-07	NK_d	Bhlhe40
6.79679e-12	0.650535	0.467	0.313	1.66861e-07	NK_d	Hspe1
6.89253e-12	0.635621	0.413	0.24	1.69212e-07	NK_d	Samsn1
1.31573e-11	0.561664	0.76	0.639	3.23013e-07	NK_d	Hsp90aa1
1.39144e-11	0.459207	0.268	0.13	3.41598e-07	NK_d	Naa50
7.73076e-11	0.807697	0.325	0.187	1.8979e-06	NK_d	Serpina3g
8.25216e-11	0.701001	0.423	0.259	2.02591e-06	NK_d	Ifrd1
1.10332e-10	0.54789	0.445	0.28	2.70865e-06	NK_d	Larp1
2.95527e-10	0.448249	0.328	0.181	7.25519e-06	NK_d	Eif3b
3.99765e-10	0.552884	0.319	0.18	9.81422e-06	NK_d	Traf1
4.27728e-10	0.454422	0.738	0.632	1.05007e-05	NK_d	Set
4.8689e-10	0.456708	0.754	0.61	1.19532e-05	NK_d	H2-Q6
5.56294e-10	0.465792	0.959	0.904	1.3657e-05	NK_d	Jund
6.35128e-10	0.675739	0.729	0.646	1.55924e-05	NK_d	Npm1
6.8069e-10	0.511587	0.543	0.385	1.67109e-05	NK_d	G3bp1
1.22417e-09	0.400162	0.965	0.961	3.00533e-05	NK_d	Actg1
1.45333e-09	0.546023	0.681	0.538	3.56793e-05	NK_d	Rps2
2.69011e-09	0.573204	0.921	0.872	6.60422e-05	NK_d	Id2
3.29001e-09	0.635531	0.334	0.2	8.07697e-05	NK_d	Irf2bp2
3.35916e-09	0.427197	0.678	0.5	8.24674e-05	NK_d	Ddx3x
5.03021e-09	0.402348	0.703	0.583	0.000123492	NK_d	Ybx1
5.6316e-09	0.451814	0.489	0.344	0.000138256	NK_d	Nap1l1
6.90824e-09	0.438869	0.448	0.294	0.000169597	NK_d	Cct8
8.03378e-09	0.493283	0.407	0.263	0.000197229	NK_d	Psme3
9.09594e-09	0.489507	0.315	0.186	0.000223305	NK_d	Pabpc4
1.1202e-08	0.419699	0.685	0.539	0.000275009	NK_d	Rbm3
1.21991e-08	0.299108	0.836	0.746	0.000299487	NK_d	Cnbp
2.5747e-08	0.497015	0.584	0.438	0.00063209	NK_d	Canx
2.90118e-08	0.459316	0.618	0.472	0.00071224	NK_d	Dad1
3.26225e-08	0.511912	0.268	0.152	0.000800883	NK_d	Wdr43
3.81702e-08	0.357679	0.256	0.139	0.000937078	NK_d	Stip1
4.04687e-08	0.435303	0.486	0.33	0.000993507	NK_d	Dennd4a
5.23452e-08	0.460628	0.256	0.141	0.00128507	NK_d	Ipo7
6.18633e-08	0.359842	0.776	0.65	0.00151875	NK_d	Rps17
8.04608e-08	0.502962	0.426	0.286	0.00197531	NK_d	Litaf
8.2509e-08	0.415812	0.297	0.174	0.00202559	NK_d	Nop10
8.34982e-08	0.394602	0.587	0.444	0.00204988	NK_d	Atp5g3
1.11903e-07	0.391255	0.271	0.153	0.00274722	NK_d	Pdia6
1.44117e-07	0.46831	0.369	0.242	0.00353806	NK_d	Taf1d
1.97074e-07	0.412398	0.29	0.173	0.00483818	NK_d	Spen
2.47656e-07	0.45078	0.309	0.19	0.00607995	NK_d	Tuba1c
2.57475e-07	0.543679	0.666	0.525	0.006321	NK_d	Sqstm1
3.08693e-07	0.411331	0.584	0.44	0.0075784	NK_d	Chd4
3.43751e-07	0.363219	0.284	0.17	0.0084391	NK_d	Gspt1
3.90325e-07	0.40579	0.552	0.424	0.00958248	NK_d	Arf4
3.9606e-07	0.294294	0.849	0.755	0.00972326	NK_d	Rpl28
4.85781e-07	0.587296	0.268	0.16	0.0119259	NK_d	Cdkn1a
6.0092e-07	0.498989	0.517	0.382	0.0147526	NK_d	Ubald2
6.35054e-07	0.337356	0.331	0.206	0.0155906	NK_d	Slamf7
7.34473e-07	0.34939	0.697	0.556	0.0180313	NK_d	Hnrnpc
7.63132e-07	0.472888	0.297	0.186	0.0187349	NK_d	Ptpn6
7.68836e-07	0.288102	0.319	0.194	0.0188749	NK_d	Psme2
9.39985e-07	0.352698	0.287	0.173	0.0230766	NK_d	Phb2
1.14019e-06	0.720474	0.309	0.198	0.0279916	NK_d	Odc1
1.21761e-06	0.357135	0.47	0.331	0.0298923	NK_d	Atp5b
1.22747e-06	0.412271	0.546	0.422	0.0301345	NK_d	Aldoa
1.48883e-06	0.368176	0.505	0.375	0.0365508	NK_d	Eif2s2
1.54567e-06	0.405838	0.533	0.424	0.0379462	NK_d	Slc25a5
1.87854e-06	0.30588	0.397	0.261	0.0461182	NK_d	Eif3i
1.99114e-06	0.349829	0.432	0.298	0.0488825	NK_d	Ptges3

## Sheet: DEGs NKa
Gene	p_val	avg_log2FC	% meninges	% spleen	p_val_adj
Cxcr4	0	2.8755	0.768	0.099	0
Dusp2	0	2.41663	0.956	0.526	0
Junb	0	2.38505	0.968	0.524	0
Nr4a1	0	2.98511	0.717	0.044	0
Nr4a2	0	3.28207	0.723	0.052	0
Rgs2	0	2.85393	0.914	0.314	0
Vps37b	0	2.76343	0.856	0.239	0
Fosl2	4.8696e-298	2.52799	0.744	0.144	1.19549e-293
Tnfaip3	5.28337e-288	2.40686	0.717	0.117	1.29707e-283
Dusp1	3.37958e-287	2.45516	0.741	0.142	8.29687e-283
Crem	4.89594e-273	2.89181	0.604	0.042	1.20195e-268
Dusp5	2.2062e-260	2.02977	0.804	0.27	5.41622e-256
Nr4a3	1.93102e-248	2.52374	0.584	0.051	4.74066e-244
Rgs1	9.72607e-226	2.41817	0.66	0.146	2.38775e-221
Litaf	4.44004e-224	2.09892	0.537	0.041	1.09003e-219
Smad7	1.16808e-222	1.99865	0.678	0.157	2.86763e-218
Sik1	2.17726e-220	2.09107	0.51	0.028	5.34517e-216
Kdm6b	2.81229e-168	1.96409	0.545	0.113	6.90417e-164
Irf8	1.69319e-166	1.78164	0.758	0.362	4.15679e-162
Egr1	1.01906e-154	1.95681	0.422	0.041	2.5018e-150
Klrk1	1.30059e-152	-1.03786	0.703	0.925	3.19294e-148
Pnrc1	1.95314e-150	1.28143	0.813	0.451	4.79496e-146
Cebpb	9.16905e-150	1.71243	0.434	0.054	2.251e-145
Coq10b	1.2935e-148	1.56989	0.411	0.039	3.17555e-144
Ifrd1	7.01919e-144	1.73322	0.465	0.081	1.72321e-139
Vegfa	2.24929e-139	1.98722	0.405	0.049	5.52201e-135
Srgn	3.49382e-133	1.11822	0.879	0.656	8.57732e-129
Tgif1	1.90583e-130	1.55196	0.381	0.041	4.67882e-126
P2ry10	4.00423e-130	1.63886	0.553	0.175	9.83039e-126
Ncr1	8.83952e-126	-1.02602	0.587	0.858	2.1701e-121
S1pr5	6.48448e-122	-1.45474	0.141	0.515	1.59194e-117
Klrb1c	1.84408e-121	-0.963423	0.68	0.9	4.52722e-117
Hsp90aa1	4.45323e-119	1.15775	0.813	0.511	1.09327e-114
Socs3	8.49094e-119	1.43927	0.357	0.041	2.08453e-114
Slc3a2	1.96511e-114	1.4462	0.576	0.222	4.82434e-110
Ptp4a1	1.38517e-113	1.33567	0.531	0.168	3.40059e-109
Tiparp	7.56833e-111	1.43536	0.318	0.028	1.85803e-106
Rgs16	9.87951e-111	1.78235	0.272	0.008	2.42542e-106
Cdkn1a	5.01558e-110	1.53082	0.29	0.017	1.23133e-105
Csrnp1	2.7641e-108	1.4569	0.337	0.042	6.78587e-104
Fos	7.47565e-108	1.61583	0.675	0.335	1.83527e-103
Fosb	8.58605e-106	1.93183	0.424	0.11	2.10787e-101
Zfp36	9.14951e-106	1.28634	0.757	0.478	2.24621e-101
Hexim1	2.48409e-104	1.30182	0.487	0.148	6.09843e-100
Btg2	1.97176e-103	1.1235	0.791	0.517	4.84067e-99
Stk17b	2.26058e-103	1.00745	0.826	0.572	5.54972e-99
Dnaja1	4.89693e-101	1.20775	0.664	0.336	1.2022e-96
Hsp90ab1	2.29213e-99	0.923276	0.868	0.663	5.62719e-95
Bhlhe40	1.56465e-98	1.26272	0.586	0.248	3.84122e-94
Sh2d2a	7.09711e-98	1.17219	0.691	0.381	1.74234e-93
Ppp1r15a	8.9558e-97	1.31188	0.384	0.082	2.19865e-92
Cks2	1.02961e-95	1.34548	0.355	0.068	2.5277e-91
Ier2	1.41691e-94	1.17055	0.619	0.284	3.47851e-90
Hes1	2.03494e-94	1.71324	0.29	0.033	4.99578e-90
Irs2	3.67457e-90	1.25792	0.28	0.031	9.02107e-86
Ifngr1	5.04892e-90	0.873271	0.825	0.577	1.23951e-85
Hspa5	7.3631e-88	0.994196	0.762	0.498	1.80764e-83
Xcl1	6.36634e-86	1.6736	0.502	0.222	1.56294e-81
Skil	7.55096e-85	1.18883	0.463	0.162	1.85376e-80
Neat1	1.67956e-80	-1.01228	0.326	0.62	4.12331e-76
Klf4	2.1406e-79	1.49499	0.259	0.033	5.25517e-75
Emb	1.42916e-78	1.53321	0.501	0.227	3.5086e-74
Fam107b	7.86497e-78	1.02651	0.682	0.403	1.93085e-73
Tob1	9.68083e-77	1.1401	0.417	0.138	2.37664e-72
Prdx6	2.15252e-74	1.11915	0.431	0.156	5.28443e-70
Arf4	6.84935e-74	1.05738	0.584	0.295	1.68151e-69
Mylip	1.47854e-68	-1.03759	0.211	0.482	3.62981e-64
Odc1	2.65077e-68	1.19291	0.309	0.075	6.50763e-64
Serpinb9	3.22303e-67	0.980368	0.727	0.494	7.91253e-63
Atf4	7.88206e-63	0.892343	0.609	0.343	1.93504e-58
Lfng	4.65039e-62	-0.885451	0.35	0.602	1.14167e-57
Ddx3x	1.11343e-61	0.9	0.632	0.375	2.73348e-57
Clec2d	1.31925e-61	-1.00971	0.139	0.381	3.23875e-57
Slc38a2	6.77297e-61	0.951173	0.642	0.407	1.66276e-56
Ccnl1	2.51699e-60	0.875766	0.644	0.387	6.1792e-56
Tgfb1	4.30925e-59	0.952765	0.265	0.061	1.05792e-54
Nfil3	1.58178e-58	0.93873	0.292	0.077	3.88328e-54
AI467606	8.08621e-58	-1.02603	0.083	0.295	1.98516e-53
Tnfrsf1b	1.96519e-57	0.952516	0.439	0.192	4.82454e-53
Mknk2	8.54017e-57	0.85532	0.666	0.433	2.09661e-52
Klrc2	9.26933e-57	-0.896225	0.404	0.621	2.27562e-52
Topors	1.06282e-56	0.956641	0.381	0.146	2.60922e-52
Klf2	1.959e-56	-0.580562	0.536	0.784	4.80934e-52
Bcl2l11	1.34248e-55	0.982244	0.472	0.224	3.29578e-51
Rnf125	1.51141e-55	0.985656	0.336	0.114	3.7105e-51
Rhob	2.75208e-55	1.13166	0.493	0.25	6.75637e-51
Ube2j1	2.23367e-54	0.900751	0.361	0.132	5.48367e-50
Nfkbid	6.78075e-54	1.03929	0.348	0.128	1.66467e-49
Spty2d1	1.29591e-52	0.928278	0.329	0.113	3.18147e-48
Mafk	1.47387e-52	0.842988	0.282	0.079	3.61836e-48
Ccl4	1.54451e-52	1.86287	0.435	0.227	3.79178e-48
Sqstm1	5.40799e-52	0.80384	0.656	0.431	1.32766e-47
Dnajb1	6.82061e-52	1.00861	0.394	0.168	1.67446e-47
Mxd1	9.82214e-52	1.01345	0.482	0.251	2.41134e-47
Zfp36l1	6.81071e-51	0.94323	0.63	0.414	1.67203e-46
Jun	2.49028e-49	0.93624	0.673	0.46	6.11364e-45
Gm26917	5.8317e-49	0.995667	0.343	0.135	1.43168e-44
Mef2d	1.19684e-48	0.891247	0.468	0.236	2.93825e-44
Hhex	2.65692e-48	0.865892	0.448	0.216	6.52275e-44
Gpr132	2.47813e-47	0.997919	0.413	0.201	6.08382e-43
Apobec3	2.89315e-47	-0.821615	0.318	0.53	7.10269e-43
Ctla2a	2.35365e-46	0.724594	0.697	0.483	5.7782e-42
Wsb1	2.66578e-46	0.843581	0.344	0.136	6.5445e-42
Dennd4a	3.28229e-45	0.807455	0.424	0.199	8.05803e-41
Tob2	3.65998e-45	0.937468	0.433	0.214	8.98525e-41
Eif4a1	4.25897e-45	0.724442	0.629	0.406	1.04558e-40
Klf3	4.05354e-44	-0.811804	0.247	0.464	9.95144e-40
Txnip	9.65539e-42	-0.716194	0.351	0.562	2.3704e-37
Sfpq	1.95338e-39	0.667287	0.573	0.362	4.79554e-35
Cotl1	4.79018e-39	0.703016	0.521	0.301	1.17599e-34
Nfkbia	1.66833e-38	0.811452	0.469	0.259	4.09575e-34
Saraf	1.95028e-37	0.737618	0.474	0.273	4.78793e-33

## Sheet: DEGs NKb
Gene	p_val	avg_log2FC	% meninges	% spleen	p_val_adj
Vps37b	4.984e-179	2.88977	0.871	0.225	1.22357e-174
Junb	3.23798e-165	2.2807	0.934	0.554	7.94925e-161
Dusp2	5.1099e-155	2.28348	0.933	0.601	1.25448e-150
Rgs2	2.20366e-152	2.60053	0.88	0.382	5.40999e-148
Nr4a1	4.32681e-152	2.89313	0.666	0.035	1.06223e-147
Cxcr4	5.27242e-145	2.95534	0.67	0.057	1.29438e-140
Nr4a2	1.01382e-143	3.0208	0.667	0.053	2.48892e-139
Fosl2	1.08245e-138	2.70932	0.702	0.105	2.65742e-134
Tnfaip3	4.79508e-130	2.46808	0.702	0.114	1.17719e-125
Dusp1	7.35092e-116	2.26515	0.728	0.184	1.80465e-111
Crem	1.13482e-115	2.62798	0.574	0.049	2.78598e-111
Rgs1	4.3436e-115	2.56951	0.684	0.153	1.06635e-110
Dusp5	2.64141e-111	1.92028	0.806	0.31	6.48467e-107
Irf8	3.84168e-107	1.87044	0.867	0.48	9.43132e-103
Nr4a3	5.94658e-106	2.39104	0.525	0.034	1.45989e-101
Litaf	1.41263e-96	2.09863	0.495	0.036	3.46801e-92
Smad7	3.50966e-93	1.97194	0.62	0.143	8.61622e-89
Sik1	8.45506e-89	2.08056	0.451	0.027	2.07572e-84
Klrk1	2.15948e-79	-1.27759	0.574	0.877	5.30152e-75
Kdm6b	1.72147e-74	1.86109	0.532	0.114	4.22622e-70
S1pr5	3.02958e-74	-1.58358	0.215	0.651	7.43761e-70
Egr1	1.52987e-70	2.04216	0.382	0.027	3.75582e-66
Ifrd1	6.20589e-61	1.64881	0.432	0.078	1.52354e-56
Cks2	9.03717e-60	1.69728	0.406	0.065	2.21863e-55
Klrb1c	2.39364e-59	-1.02823	0.648	0.876	5.87639e-55
Cebpb	3.83634e-59	1.60854	0.377	0.048	9.41822e-55
Tgif1	1.36453e-58	1.52569	0.389	0.055	3.34992e-54
Srgn	8.10691e-57	1.29809	0.823	0.594	1.99025e-52
Ncr1	8.96482e-57	-1.04574	0.58	0.851	2.20086e-52
Coq10b	3.7933e-56	1.41769	0.371	0.049	9.31256e-52
Csrnp1	1.14362e-53	1.45669	0.345	0.042	2.8076e-49
Ccl4	2.75528e-53	2.32461	0.56	0.229	6.76421e-49
Sh2d2a	9.16185e-53	1.3244	0.686	0.354	2.24924e-48
Cdkn1a	7.49044e-51	1.62277	0.307	0.03	1.8389e-46
Tiparp	7.64879e-51	1.48364	0.315	0.033	1.87778e-46
Hes1	7.8147e-51	2.09162	0.308	0.031	1.91851e-46
Zfp36	1.03688e-50	1.43917	0.736	0.447	2.54553e-46
P2ry10	1.12217e-49	1.50896	0.47	0.142	2.75493e-45
Rgs16	7.76471e-47	1.79423	0.232	0.004	1.90624e-42
Hsp90aa1	8.76466e-47	1.10139	0.748	0.461	2.15172e-42
Vegfa	1.67767e-46	1.63438	0.311	0.041	4.11869e-42
Slc3a2	5.3362e-46	1.34641	0.546	0.222	1.31004e-41
Pnrc1	1.17533e-45	1.08508	0.726	0.418	2.88545e-41
Hexim1	2.33167e-44	1.25987	0.476	0.155	5.72425e-40
Ier2	7.40191e-44	1.21545	0.602	0.278	1.81717e-39
Socs3	3.61898e-43	1.3043	0.239	0.013	8.8846e-39
Fam107b	9.1361e-42	1.09469	0.659	0.353	2.24291e-37
Bhlhe40	1.07687e-40	1.19643	0.613	0.313	2.6437e-36
Klf2	1.14801e-39	-0.776288	0.516	0.805	2.81836e-35
Hspa5	1.35799e-39	1.06952	0.732	0.478	3.33385e-35
Neat1	7.55779e-39	-1.09037	0.388	0.684	1.85544e-34
Ifngr1	3.05459e-38	0.827524	0.817	0.584	7.49901e-34
Ptp4a1	7.37093e-38	1.14196	0.448	0.159	1.80956e-33
Dnaja1	5.16703e-37	1.11191	0.63	0.353	1.2685e-32
Mylip	6.29213e-37	-1.22023	0.21	0.495	1.54472e-32
Btg2	9.60803e-37	0.94895	0.747	0.512	2.35877e-32
Rnf125	9.92001e-36	1.18636	0.352	0.096	2.43536e-31
Prdx6	2.70381e-35	1.20621	0.4	0.133	6.63786e-31
Irs2	9.51745e-35	1.10891	0.248	0.034	2.33653e-30
Tob1	4.2248e-34	1.06656	0.399	0.131	1.03719e-29
Stk17b	2.32133e-33	0.909056	0.765	0.56	5.69887e-29
Skil	3.71325e-33	1.19204	0.409	0.147	9.11603e-29
Ppp1r15a	4.77793e-33	1.16344	0.331	0.09	1.17298e-28
Mxd1	8.35008e-33	1.11263	0.503	0.224	2.04994e-28
Dhrs3	1.00081e-30	1.06643	0.308	0.081	2.457e-26
Tgfb1	2.73543e-30	1.25983	0.276	0.065	6.71549e-26
Nfkbid	4.48016e-30	1.23673	0.359	0.119	1.09988e-25
Odc1	5.9339e-30	1.15826	0.275	0.064	1.45677e-25
Fos	8.34216e-30	1.35345	0.587	0.336	2.048e-25
Rhob	1.2064e-27	1.17474	0.503	0.252	2.96171e-23
Ccnl1	1.70228e-27	0.979377	0.605	0.354	4.1791e-23
Arf4	1.97125e-27	0.913787	0.527	0.275	4.83943e-23
Atf4	3.83481e-27	0.93286	0.574	0.322	9.41446e-23
Fosb	7.67384e-27	1.72179	0.311	0.105	1.88393e-22
Txnip	2.19144e-26	-0.84758	0.315	0.549	5.37999e-22
Mknk2	1.17396e-25	0.924141	0.635	0.429	2.88206e-21
AI467606	1.61835e-25	-1.02003	0.085	0.292	3.97304e-21
Lfng	3.70895e-25	-0.797936	0.396	0.622	9.10548e-21
Gimap1	1.38691e-24	-0.944653	0.206	0.427	3.40485e-20
Bcl2l11	2.73256e-24	1.03004	0.433	0.204	6.70844e-20
Apobec3	5.7269e-24	-0.871664	0.199	0.43	1.40595e-19
Spty2d1	1.25151e-23	0.86326	0.334	0.122	3.07245e-19
Dnajb9	1.36541e-23	0.866819	0.301	0.099	3.35209e-19
Sertad2	2.97398e-23	0.880046	0.347	0.131	7.30113e-19
Wsb1	3.83094e-23	0.862535	0.334	0.125	9.40497e-19
Sqstm1	5.93894e-23	0.762162	0.627	0.407	1.45801e-18
Dennd4a	9.44275e-23	1.09784	0.454	0.225	2.31819e-18
Clec2d	1.15944e-22	-0.861629	0.106	0.306	2.84642e-18
Stat3	4.29419e-22	0.923435	0.59	0.37	1.05422e-17
Klrc2	6.69171e-22	-0.841763	0.344	0.553	1.64282e-17
Slc38a2	9.86004e-22	0.836462	0.629	0.412	2.42064e-17
Hhex	1.91838e-21	0.877383	0.404	0.195	4.70962e-17
Mef2d	2.63928e-21	0.835987	0.47	0.249	6.47943e-17
Dnajb1	8.54737e-21	0.888524	0.365	0.163	2.09838e-16
Sfpq	1.14634e-20	0.837125	0.538	0.323	2.81428e-16
Eif4a1	1.42697e-20	0.835349	0.556	0.348	3.50321e-16
Gm2682	2.59115e-19	-0.747051	0.241	0.442	6.36127e-15
Samd3	7.8833e-19	-0.728215	0.308	0.511	1.93535e-14
Clk1	3.10077e-14	0.563139	0.631	0.431	7.6124e-10

## Sheet: DEGs NKc
Gene	p_val	avg_log2FC	% meninges	% spleen	p_val_adj
Junb	1.85603e-126	2.4902	0.965	0.457	4.55655e-122
Rgs2	1.96231e-125	2.94097	0.935	0.325	4.81747e-121
Dusp2	4.53775e-120	2.4432	0.959	0.551	1.11402e-115
Vps37b	1.23704e-108	2.80961	0.819	0.18	3.03694e-104
Nr4a1	6.50665e-98	2.87268	0.654	0.045	1.59738e-93
Tnfaip3	3.31957e-96	2.44064	0.725	0.105	8.14955e-92
Nr4a2	1.6513e-91	2.98835	0.641	0.058	4.05394e-87
Dusp5	1.54167e-86	2.15513	0.808	0.244	3.78479e-82
Dusp1	3.89684e-85	2.64133	0.649	0.086	9.56674e-81
Zfp36l2	2.83946e-81	1.56712	0.963	0.759	6.97087e-77
Rgs1	1.78208e-79	2.61603	0.686	0.14	4.37501e-75
Fosl2	3.2686e-78	2.39841	0.656	0.12	8.02442e-74
Irf8	4.57755e-75	2.02587	0.852	0.428	1.12379e-70
Crem	2.01668e-72	2.58474	0.529	0.042	4.95095e-68
Cxcr4	2.99621e-70	2.52023	0.558	0.068	7.35569e-66
Litaf	5.34331e-60	2.06712	0.455	0.03	1.31178e-55
Nr4a3	6.03967e-58	2.14747	0.449	0.035	1.48274e-53
Smad7	7.52956e-58	1.89686	0.606	0.141	1.84851e-53
Srgn	1.52928e-50	1.33321	0.858	0.595	3.75438e-46
Hes1	1.66546e-49	2.50658	0.416	0.044	4.08871e-45
Zfp36	5.21357e-45	1.72928	0.717	0.351	1.27993e-40
Ccl4	2.59685e-44	2.41891	0.593	0.223	6.37526e-40
Hspa8	3.10987e-44	1.15435	0.858	0.581	7.63474e-40
Klrk1	7.20664e-43	-1.11238	0.601	0.869	1.76923e-38
Sik1	9.99976e-43	1.71224	0.366	0.037	2.45494e-38
Ier2	8.85177e-42	1.56402	0.614	0.241	2.17311e-37
Pnrc1	6.48409e-40	1.3658	0.717	0.379	1.59185e-35
Coq10b	3.61199e-39	1.50786	0.357	0.042	8.86744e-35
S1pr5	6.92684e-38	-1.21467	0.281	0.689	1.70054e-33
Cdkn1a	4.66453e-37	1.72239	0.322	0.031	1.14514e-32
Sh2d2a	2.17354e-36	1.2775	0.664	0.323	5.33604e-32
Klrb1c	2.87442e-36	-0.878094	0.697	0.911	7.05671e-32
Cks2	4.16712e-36	1.55293	0.377	0.065	1.02303e-31
Csrnp1	9.7011e-35	1.344	0.329	0.042	2.38162e-30
Egr1	1.44728e-34	1.6136	0.301	0.028	3.55308e-30
Ifrd1	1.02846e-31	1.52183	0.344	0.063	2.52487e-27
Ncr1	1.18033e-31	-0.875586	0.614	0.869	2.8977e-27
Ifngr1	2.17921e-30	0.981159	0.815	0.586	5.34995e-26
Dnaja1	6.86684e-30	1.20732	0.627	0.305	1.68581e-25
Hexim1	8.77394e-30	1.40582	0.431	0.127	2.154e-25
Ptp4a1	2.00601e-29	1.32968	0.453	0.152	4.92474e-25
Bhlhe40	2.59482e-29	1.20489	0.634	0.314	6.37028e-25
Cebpb	2.25307e-28	1.2359	0.285	0.038	5.53129e-24
Kdm6b	2.87496e-28	1.45014	0.392	0.112	7.05803e-24
Fos	1.1539e-27	1.69452	0.514	0.218	2.83283e-23
Btg2	5.3649e-27	0.98127	0.778	0.545	1.31708e-22
Hsp90aa1	1.18141e-26	0.954284	0.752	0.483	2.90037e-22
Tiparp	2.35472e-26	1.30916	0.259	0.033	5.78085e-22
Stk17b	2.48712e-26	0.926536	0.795	0.574	6.10589e-22
Slc3a2	1.15418e-25	1.29708	0.471	0.187	2.83351e-21
Slc38a2	1.56059e-25	1.08827	0.632	0.333	3.83126e-21
P2ry10	8.05298e-25	1.43497	0.44	0.169	1.97701e-20
Arf4	2.90753e-24	1.04394	0.532	0.234	7.13798e-20
Tgif1	5.19618e-24	1.21835	0.277	0.051	1.27566e-19
Lfng	9.74619e-24	-1.06969	0.359	0.632	2.39269e-19
Ppp1r15a	1.20277e-22	1.2221	0.288	0.065	2.95279e-18
Gimap4	1.98012e-22	-0.78258	0.575	0.798	4.86119e-18
Neat1	3.83211e-22	-0.974059	0.403	0.668	9.40782e-18
Hspa5	3.19658e-21	0.915405	0.725	0.504	7.84759e-17
Rhob	3.16757e-20	1.27509	0.486	0.237	7.77639e-16
Mxd1	3.54054e-20	1.2368	0.414	0.18	8.69202e-16
Pik3r1	5.34793e-20	0.841705	0.719	0.497	1.31292e-15
Klf2	1.36012e-19	-0.54108	0.534	0.81	3.33909e-15
Txnip	2.08168e-19	-0.97338	0.312	0.564	5.11053e-15
AI467606	2.73815e-19	-1.01743	0.074	0.298	6.72215e-15
Prdx6	1.05957e-18	1.04977	0.34	0.115	2.60124e-14
Fam107b	5.09825e-18	0.882738	0.603	0.377	1.25162e-13
9930111J21Rik2	6.74704e-18	-1.03691	0.142	0.379	1.6564e-13
Fasl	7.94834e-18	0.953752	0.41	0.173	1.95132e-13
Skil	4.41613e-17	1.09845	0.34	0.129	1.08416e-12
Tob1	5.12347e-17	1.07411	0.357	0.147	1.25781e-12
Mylip	1.04618e-16	-0.924815	0.277	0.518	2.56838e-12
Irf2bpl	1.42385e-16	0.755387	0.601	0.379	3.49555e-12
Klrb1b	2.84636e-16	0.998709	0.464	0.232	6.98781e-12
Eif4a1	2.56892e-15	0.873295	0.553	0.351	6.3067e-11
Jun	8.56304e-15	0.992417	0.56	0.333	2.10223e-10
Mknk2	1.15773e-14	0.778899	0.614	0.4	2.84223e-10
Ppig	1.41698e-14	0.906157	0.651	0.436	3.47869e-10
Tpm4	5.05317e-14	0.650035	0.686	0.48	1.24055e-09
Ifitm10	1.0277e-13	-0.850292	0.187	0.391	2.52301e-09
Ifi47	2.07663e-13	-0.830049	0.17	0.375	5.09812e-09
Arl4c	3.40501e-13	-0.670941	0.427	0.637	8.35931e-09

## Sheet: DEGs ILC1
Gene	p_val	avg_log2FC	% meninges	% spleen	p_val_adj
Rgs2	1.86369e-57	3.49016	0.984	0.392	4.57536e-53
Junb	1.83485e-56	2.76606	0.995	0.568	4.50455e-52
Zfp36l2	1.01875e-51	2.29117	0.992	0.752	2.50103e-47
Rgs1	5.08171e-46	3.08712	0.941	0.28	1.24756e-41
Vps37b	3.52696e-44	3.01216	0.898	0.256	8.6587e-40
Dusp2	2.00161e-43	2.77038	0.922	0.384	4.91395e-39
Tnfaip3	2.31851e-43	3.02794	0.858	0.136	5.69195e-39
Dusp5	2.79867e-42	2.7959	0.872	0.224	6.87074e-38
Nr4a1	1.36684e-38	3.04439	0.797	0.104	3.35559e-34
Btg2	2.61187e-38	2.0782	0.928	0.48	6.41214e-34
Fosl2	1.75293e-37	3.07806	0.789	0.104	4.30345e-33
Litaf	2.16411e-31	2.32512	0.725	0.096	5.3129e-27
Nr4a3	7.73229e-31	3.104	0.676	0.056	1.89828e-26
Sik1	1.44091e-30	2.18584	0.717	0.088	3.53743e-26
Crem	2.12367e-30	3.24916	0.655	0.032	5.21361e-26
Xcl1	2.89117e-30	1.86255	0.933	0.616	7.09782e-26
Eomes	6.45269e-30	-1.86241	0.064	0.496	1.58414e-25
Tyrobp	6.14871e-29	-1.31737	0.693	0.96	1.50951e-24
Klra7	1.09362e-28	-2.38608	0.072	0.496	2.68484e-24
Dusp1	1.80788e-28	2.60371	0.722	0.144	4.43835e-24
Fgl2	2.71369e-28	1.92323	0.872	0.384	6.66211e-24
Bhlhe40	9.08583e-28	2.13595	0.754	0.208	2.23057e-23
Pnrc1	1.28618e-27	1.5687	0.885	0.512	3.15757e-23
Cebpb	5.92411e-26	2.3285	0.623	0.056	1.45437e-21
Inpp4b	9.51346e-25	2.07156	0.674	0.128	2.33555e-20
Sell	1.54449e-24	-2.19511	0.094	0.488	3.79173e-20
Zfp36l1	2.25019e-24	1.55887	0.901	0.632	5.52422e-20
Smad7	1.95488e-23	1.93183	0.717	0.208	4.79922e-19
Stk17b	7.69639e-23	1.24702	0.933	0.648	1.88946e-18
Itga4	1.61943e-22	-2.00469	0.195	0.6	3.97571e-18
Hspa8	3.0858e-22	1.18295	0.933	0.72	7.57565e-18
Cxcr4	5.73344e-22	2.42159	0.596	0.104	1.40756e-17
Klri2	1.56987e-21	-1.74742	0.222	0.624	3.85403e-17
Nr4a2	1.76826e-21	2.75499	0.524	0.032	4.34107e-17
Dnaja1	4.05533e-21	1.48039	0.842	0.48	9.95584e-17
Clec2d	4.48743e-21	-1.40747	0.134	0.536	1.10166e-16
Tcf7	1.64518e-20	-1.3874	0.203	0.616	4.03893e-16
Csrnp1	1.68821e-20	1.96968	0.543	0.064	4.14456e-16
Ifngr1	1.89788e-20	1.47007	0.84	0.432	4.65929e-16
Ncr1	4.3844e-20	-1.14118	0.693	0.936	1.07637e-15
Klre1	5.68308e-20	-1.26555	0.602	0.88	1.3952e-15
Fos	8.79735e-20	2.30709	0.682	0.232	2.15975e-15
Dtx1	1.10441e-19	-1.64047	0.027	0.296	2.71132e-15
Kit	2.50138e-18	-1.5485	0.064	0.368	6.14089e-14
Ifrd1	2.55343e-18	2.03599	0.513	0.064	6.26867e-14
Ptp4a1	3.6798e-18	1.60178	0.631	0.192	9.03391e-14
Maff	7.20054e-18	1.96435	0.447	0.016	1.76773e-13
Cd160	1.41146e-17	-1.35375	0.27	0.632	3.46514e-13
Dgka	2.67951e-17	-1.29184	0.187	0.568	6.5782e-13
Neat1	7.61284e-17	-1.41033	0.259	0.632	1.86895e-12
Cxcr6	8.31787e-17	1.80703	0.535	0.096	2.04204e-12
Egr1	1.49088e-16	1.89901	0.503	0.08	3.6601e-12
Odc1	1.73593e-16	2.07575	0.564	0.152	4.26172e-12
Itga1	1.87116e-16	1.63095	0.489	0.056	4.5937e-12
Klf3	2.48695e-16	-1.28968	0.088	0.392	6.10547e-12
Fosb	4.02129e-16	2.23684	0.527	0.128	9.87228e-12
Klra4	7.15903e-16	-2.28987	0.08	0.36	1.75754e-11
Pmepa1	8.70513e-16	1.87058	0.396	0.008	2.13711e-11
P2ry10	1.95688e-15	1.63417	0.642	0.288	4.80414e-11
Ier2	1.97504e-15	1.29697	0.644	0.216	4.84872e-11
Fyn	2.19244e-15	-1.22375	0.452	0.736	5.38245e-11
Lfng	4.77688e-15	-1.20205	0.281	0.648	1.17272e-10
Prdx6	6.6483e-15	1.35446	0.62	0.216	1.63216e-10
Hexim1	9.23207e-15	1.39613	0.578	0.176	2.26647e-10
Apobec3	1.13221e-14	-1.07686	0.382	0.712	2.77958e-10
Ppp1r15a	1.42319e-14	1.59184	0.481	0.104	3.49394e-10
Kdm6b	2.02873e-14	1.70787	0.489	0.112	4.98053e-10
Neurl3	3.11224e-14	1.33647	0.706	0.36	7.64055e-10
Coq10b	3.45372e-14	1.52221	0.447	0.072	8.47889e-10
Slc3a2	4.06038e-14	1.3447	0.639	0.272	9.96822e-10
Tmem176b	6.2603e-14	1.46871	0.561	0.184	1.5369e-09
Vegfa	8.98039e-14	2.11229	0.377	0.024	2.20469e-09
AI467606	1.12336e-13	-0.993238	0.088	0.368	2.75786e-09
1700017B05Rik	1.30288e-13	1.54639	0.361	0.016	3.19856e-09
Sh2d1a	2.82434e-13	-1.10133	0.032	0.24	6.93376e-09
Itga2	3.24555e-13	-1.06346	0.072	0.32	7.96782e-09
Gna13	3.55292e-13	1.22615	0.693	0.384	8.72243e-09
Hsp90aa1	3.79945e-13	1.15555	0.789	0.52	9.32765e-09
Serpinb9	6.05924e-13	1.42187	0.674	0.312	1.48754e-08
Per1	1.06548e-12	1.42969	0.35	0.024	2.61575e-08
Skil	1.99806e-12	1.41722	0.524	0.168	4.90524e-08
Nrros	2.11639e-12	-0.845731	0.053	0.28	5.19574e-08
Tmem176a	2.52491e-12	1.39618	0.441	0.096	6.19865e-08
Klf4	3.13591e-12	2.02988	0.372	0.048	7.69867e-08
Spty2d1	4.64515e-12	1.46962	0.433	0.104	1.14038e-07
Zfp36	4.73234e-12	1.43105	0.733	0.528	1.16179e-07
Samsn1	6.5102e-12	1.49012	0.519	0.184	1.59825e-07
Tob1	9.17514e-12	1.44661	0.428	0.096	2.2525e-07
Gzma	9.64638e-12	-3.3293	0.211	0.472	2.36819e-07
Cd72	1.08045e-11	-1.06754	0.086	0.328	2.6525e-07
Klrb1b	1.26556e-11	0.896155	0.861	0.536	3.10694e-07
Dennd4a	1.47188e-11	1.02635	0.666	0.328	3.61347e-07
Mxd1	1.96473e-11	1.29028	0.575	0.264	4.82342e-07
Dgat1	4.41912e-11	1.41322	0.39	0.08	1.08489e-06
Ddx3x	4.65395e-11	1.07804	0.725	0.488	1.14254e-06
Hilpda	5.74834e-11	1.57036	0.313	0.024	1.41122e-06
Osgin1	9.02688e-11	1.42435	0.273	0	2.2161e-06
Cdkn1a	9.74963e-11	1.61017	0.31	0.024	2.39353e-06
Metrnl	2.01181e-10	1.23731	0.302	0.024	4.939e-06
Tespa1	2.18926e-10	-0.801897	0.083	0.312	5.37463e-06
Sqstm1	4.21817e-10	0.960014	0.714	0.416	1.03556e-05
Klra8	4.54243e-10	-2.48859	0.193	0.424	1.11517e-05
S100a6	4.96442e-10	0.761847	0.639	0.256	1.21877e-05
Saraf	5.25503e-10	0.978591	0.634	0.32	1.29011e-05
Irs2	5.47703e-10	1.34099	0.27	0.008	1.34461e-05
B230219D22Rik	5.49712e-10	-0.915351	0.11	0.344	1.34954e-05
S100a4	7.92647e-10	1.02717	0.476	0.136	1.94595e-05
Slc38a2	1.00511e-09	0.843213	0.719	0.432	2.46753e-05
Rnf125	1.27362e-09	1.13111	0.409	0.112	3.12674e-05
Pim3	1.39717e-09	1.16771	0.297	0.032	3.43004e-05
Phlda1	1.8534e-09	1.39654	0.281	0.024	4.55011e-05
Arf4	2.20339e-09	0.985742	0.634	0.384	5.40932e-05
Pde4b	3.42249e-09	1.1022	0.414	0.128	8.40221e-05
Tgif1	3.68405e-09	1.27035	0.307	0.048	9.04434e-05
Ms4a6b	4.18337e-09	-0.957255	0.152	0.392	0.000102702
Cish	5.2894e-09	1.20216	0.281	0.032	0.000129855
Tbc1d10c	5.66722e-09	-0.816032	0.265	0.544	0.00013913
Chsy1	7.53326e-09	-0.729818	0.524	0.76	0.000184942
Tnfrsf1b	7.73121e-09	1.00735	0.457	0.16	0.000189801
Car2	9.35634e-09	-0.831512	0.334	0.592	0.000229698
Styk1	1.57314e-08	1.21404	0.39	0.12	0.000386207
Cks2	1.61272e-08	1.11281	0.217	0	0.000395922
Tiparp	2.0971e-08	1.38102	0.254	0.024	0.000514838
Klf2	2.10442e-08	-0.870804	0.214	0.472	0.000516634
Dnajb1	2.43738e-08	1.21804	0.433	0.16	0.000598376
Ube2j1	2.47111e-08	0.990304	0.414	0.144	0.000606657
Spry2	2.90223e-08	0.994164	0.693	0.464	0.000712498
Dnajb6	3.09926e-08	1.03512	0.543	0.28	0.000760869
Krt83	3.25735e-08	1.10723	0.222	0.008	0.000799679
Vgll4	3.82937e-08	1.13026	0.361	0.104	0.000940109
Ski	3.85487e-08	1.03563	0.452	0.168	0.000946371
Hspa1b	3.98679e-08	2.40547	0.246	0.024	0.000978756
Ier5l	4.14264e-08	1.06748	0.206	0	0.00101702
Irf2bpl	4.17956e-08	0.919904	0.612	0.352	0.00102608
Fhl2	4.45724e-08	1.06606	0.249	0.024	0.00109425
Nfkbid	4.73631e-08	1.03344	0.409	0.136	0.00116276
Rbpj	5.20815e-08	1.09505	0.382	0.128	0.0012786
Fam102a	5.66317e-08	0.99679	0.532	0.304	0.00139031
Mylip	6.67263e-08	-0.854032	0.219	0.464	0.00163813
Bcl2l11	9.08921e-08	1.07077	0.492	0.24	0.0022314
Gem	9.56699e-08	1.27274	0.439	0.192	0.0023487
Ripor2	1.10685e-07	-0.921655	0.249	0.464	0.00271731
Leng8	1.12977e-07	-0.88091	0.16	0.376	0.00277359
9930111J21Rik2	1.199e-07	-0.984656	0.273	0.504	0.00294355
Sema6d	1.29483e-07	1.20305	0.262	0.04	0.00317881
Arhgef18	1.34027e-07	-0.727642	0.134	0.336	0.00329037
Cited4	1.41302e-07	1.02437	0.372	0.112	0.00346898
Gimap7	1.49036e-07	-0.995719	0.219	0.432	0.00365883
Sh2d2a	1.61802e-07	0.927047	0.604	0.376	0.00397225
Socs3	2.09456e-07	1.12515	0.243	0.032	0.00514215
Clk1	2.11636e-07	0.795771	0.695	0.464	0.00519567
Bcl2a1d	3.45212e-07	0.900709	0.238	0.032	0.00847496
Nr3c1	3.50623e-07	0.869755	0.591	0.336	0.0086078
Ccnl1	3.90148e-07	0.844482	0.652	0.44	0.00957814
Hmgb1	4.31156e-07	0.76576	0.604	0.376	0.0105849
Gng2	4.45227e-07	0.950408	0.318	0.088	0.0109303
Pnrc2	4.64939e-07	-0.74416	0.31	0.552	0.0114142
Fam189b	5.05694e-07	-0.769546	0.201	0.408	0.0124148
Nudt4	5.57311e-07	0.947908	0.326	0.104	0.013682
Klf6	5.6439e-07	0.97309	0.642	0.408	0.0138558
Irak2	6.04841e-07	0.918713	0.291	0.072	0.0148488
Slc44a2	6.0602e-07	-0.785792	0.305	0.536	0.0148778
Fam107b	6.3122e-07	0.710156	0.714	0.512	0.0154964
Maf	8.16005e-07	0.903445	0.508	0.248	0.0200329
Kctd12	1.10385e-06	0.840049	0.439	0.2	0.0270994
Cbx4	1.17741e-06	0.874134	0.497	0.272	0.0289054
Tuba4a	1.27055e-06	1.01326	0.294	0.088	0.031192
Il21r	1.39836e-06	1.14656	0.356	0.144	0.0343298
Clta	1.44646e-06	0.851185	0.484	0.256	0.0355105
Dnajb9	1.58223e-06	0.928605	0.361	0.128	0.0388438
Ppp1r16b	1.63522e-06	0.811577	0.439	0.216	0.0401445
Gpr183	1.8891e-06	1.00412	0.257	0.056	0.0463773

## Sheet: DEGs NKd
Gene	p_val	avg_log2FC	% meninges	% spleen	p_val_adj
Rgs2	7.34353e-39	3.36166	0.918	0.281	1.80284e-34
Junb	8.99363e-34	2.16449	0.974	0.702	2.20794e-29
Vps37b	1.80718e-29	2.56264	0.827	0.264	4.43663e-25
Dusp2	2.38254e-28	2.28801	0.893	0.57	5.84912e-24
Fosl2	1.02165e-26	2.78156	0.73	0.099	2.50814e-22
Nr4a1	2.31059e-26	2.50397	0.791	0.14	5.6725e-22
Tnfaip3	6.22151e-25	2.26678	0.872	0.405	1.52738e-20
Cxcr4	4.10459e-24	2.8197	0.628	0.058	1.00768e-19
Dusp1	2.21819e-23	2.27794	0.73	0.132	5.44565e-19
Kdm6b	3.03456e-22	2.05568	0.816	0.331	7.44985e-18
Csrnp1	7.32411e-21	2.38947	0.577	0.041	1.79807e-16
Dusp5	1.45568e-20	1.64037	0.862	0.413	3.57369e-16
Nr4a2	5.17432e-20	2.26792	0.684	0.149	1.2703e-15
Rgs1	3.68683e-18	2.34053	0.694	0.215	9.05117e-14
Nr4a3	2.31306e-17	1.83254	0.74	0.281	5.67855e-13
Sik1	2.81989e-17	1.85368	0.561	0.091	6.92282e-13
Crem	7.12075e-17	2.27649	0.577	0.107	1.74814e-12
Smad7	3.59055e-16	1.76268	0.648	0.182	8.81479e-12
Klrk1	5.14984e-15	-1.07124	0.648	0.901	1.26429e-10
Rgs16	5.75131e-15	2.47771	0.49	0.074	1.41195e-10
Hexim1	5.98774e-15	1.75762	0.612	0.182	1.46999e-10
Btg2	4.9696e-14	1.24638	0.832	0.471	1.22004e-09
Ifrd1	5.36268e-14	1.8632	0.582	0.165	1.31654e-09
Litaf	7.70371e-14	1.67944	0.587	0.165	1.89126e-09
Cdkn1a	1.43573e-13	2.05317	0.413	0.033	3.52472e-09
Pnrc1	2.36556e-13	1.42287	0.765	0.463	5.80746e-09
Ncr1	2.68336e-13	-0.987606	0.597	0.884	6.58765e-09
Vegfa	4.14184e-13	2.11927	0.423	0.05	1.01682e-08
Klrc2	5.12534e-13	-1.29076	0.25	0.62	1.25827e-08
Zfp36	1.0348e-12	1.71765	0.786	0.537	2.54043e-08
Coq10b	4.30028e-12	1.47617	0.378	0.025	1.05572e-07
Klre1	7.85235e-12	-0.860713	0.735	0.967	1.92775e-07
Bhlhe40	8.30413e-12	1.16154	0.74	0.397	2.03866e-07
Dnaja1	1.00366e-11	1.12882	0.76	0.38	2.46398e-07
Gimap4	1.33751e-11	-0.977772	0.617	0.893	3.28359e-07
Sqstm1	1.58233e-11	1.3475	0.77	0.496	3.88463e-07
P2ry10	2.19449e-11	1.61733	0.526	0.165	5.38748e-07
Ptp4a1	2.69303e-11	1.28313	0.592	0.215	6.6114e-07
Klrb1c	6.37811e-11	-0.986979	0.658	0.884	1.56583e-06
Tgif1	1.24103e-10	1.4451	0.52	0.182	3.04672e-06
Ifngr1	2.79533e-10	1.11846	0.77	0.488	6.86254e-06
Cebpb	2.92644e-10	1.59003	0.357	0.05	7.18441e-06
Fos	6.0486e-10	1.61817	0.571	0.24	1.48493e-05
Tiparp	1.20255e-09	1.39086	0.276	0.008	2.95227e-05
Ccnl1	1.36508e-09	1.17265	0.689	0.405	3.35128e-05
S1pr5	1.63797e-09	-1.16146	0.112	0.405	4.02122e-05
Socs3	1.6618e-09	1.3561	0.311	0.033	4.07972e-05
Hsp90aa1	1.89297e-09	0.984652	0.837	0.636	4.64724e-05
Ppp1r15a	2.04173e-09	1.50692	0.454	0.132	5.01246e-05
Tob2	4.33512e-09	1.55578	0.469	0.157	0.000106427
Egr1	4.69774e-09	1.13486	0.439	0.107	0.00011533
Fth1	4.69784e-09	0.928216	0.908	0.694	0.000115332
Neurl3	5.44432e-09	1.17359	0.653	0.355	0.000133658
Clec2d	6.34049e-09	-1.04247	0.214	0.529	0.000155659
Fosb	8.03652e-09	2.46376	0.444	0.149	0.000197296
Slamf7	1.10708e-08	-0.995729	0.219	0.512	0.000271787
Cks2	1.42073e-08	1.55188	0.413	0.124	0.000348789
Zfp445	1.45241e-08	-0.890688	0.071	0.314	0.000356567
Nfkbid	1.65127e-08	1.63532	0.622	0.331	0.000405386
Klf4	2.27739e-08	1.86797	0.27	0.025	0.000559099
Klrd1	3.95792e-08	-0.84236	0.684	0.893	0.000971669
Klrb1f	4.25841e-08	-1.26996	0.332	0.57	0.00104544
Slc3a2	4.82646e-08	1.20418	0.561	0.289	0.0011849
Hes1	8.51567e-08	1.49719	0.255	0.025	0.0020906
Limd2	9.96323e-08	-1.12293	0.301	0.554	0.00244597
Atf4	1.07153e-07	0.908341	0.684	0.43	0.0026306
Ptbp1	1.11797e-07	1.04617	0.566	0.289	0.00274461
Pim3	1.21688e-07	1.17978	0.296	0.05	0.00298744
Maff	1.22001e-07	1.06767	0.204	0	0.00299512
Ier2	1.40668e-07	0.834077	0.622	0.306	0.00345339
Cd48	1.47506e-07	-0.771964	0.276	0.562	0.00362127
Phlda1	1.58214e-07	1.38862	0.383	0.116	0.00388415
Rnf125	2.06202e-07	1.11414	0.296	0.058	0.00506226
Efhd2	2.5617e-07	-0.716901	0.526	0.769	0.00628898
Klri2	2.91104e-07	-0.874877	0.526	0.769	0.0071466
Klra4	2.99602e-07	-1.04983	0.48	0.711	0.00735524
Nfkbiz	3.29869e-07	1.44701	0.383	0.132	0.00809829
Fam107b	3.47941e-07	0.912024	0.643	0.388	0.00854195
Irs2	3.91719e-07	0.906616	0.209	0.008	0.0096167
Spty2d1	4.2312e-07	1.09963	0.413	0.14	0.0103876
Gem	4.81741e-07	1.13805	0.449	0.19	0.0118268
Ptprcap	6.89147e-07	-0.709174	0.566	0.793	0.0169185
Sgk1	9.54616e-07	1.47315	0.25	0.041	0.0234358
Gadd45b	1.00361e-06	1.29631	0.301	0.074	0.0246386
Gm2682	1.02541e-06	-0.864684	0.245	0.504	0.0251739
Spry2	1.41999e-06	0.945949	0.643	0.405	0.0348608
Tob1	1.54936e-06	1.17617	0.352	0.116	0.0380369
Slc44a2	1.74693e-06	-0.8592	0.265	0.512	0.0428871
Apobec3	1.82205e-06	-1.03073	0.296	0.537	0.0447314
Clk1	1.99114e-06	0.875845	0.622	0.38	0.0488826

## Sheet: Signature
NK_signature	ILC1_signature	ILC2_signature	ILC3_signature	immature_NK_signature	mature_NK_signature
Klra3	Tcrg-V3	Areg	Rorc	Ltb	Gzma
Klra10	Cd3g	Bmp2	Il22	Thy1	Lgals1
Klra9	Cd3e	Bmp7	Il1r1	Klrc1	Vim
Irf8	Cd3d	Gata3	Il23r	Ly6e	Klrg1
Eomes	Slc27a6	Hes1		Socs2	Cma1
Klrg1	Itgae	Hlf		Cd7	Zeb2
A430084P05Rik	Tbx21	Il13		Serpina3g	Gzmb
Itgam	Cd160	Il17rb		Cd27	Ly6c2
Cym	Socs2	Il1rl1		Ccr2	Klra9
Serpinb9b	Itga1	Il4			Itgam
Klra1	Tmem176b	Il5			Cx3cr1
Car5b	Gzmc	Il6
Cmklr1	Tmem176a	Il9r
Zeb2	Il2rb	Pparg
Khdc1a	Itga1	Serpine1
