# Supplementary material for: Natural killer cells and innate lymphoid cells 1 tune anxiety-like behavior and memory in mice via interferon-γ and acetylcholine
Source: Nat Commun. 2023 May 29;14:3103. doi: 10.1038/s41467-023-38899-3 (PMC10227025; doi:10.1038/s41467-023-38899-3)
Supplement: Supplementary file 4 — Source Data [file 41467_2023_38899_MOESM4_ESM.xlsx]

## Sheet: Figure2
Behavioral test
2b
Open Arms test
EPM (%)					Freq.
IgG2a	aNK1.1	IgG2b	aVLA4		IgG2a	aNK1.1	IgG2b	aVLA4
1.1525	3.5949	1.02	4.95		9.7561	22.7273	0	26.54
0	1.8957	0	4.01		0	13.7931	7.64	23.15
0	4.012	1.11	5.23		0	28.125	6.59	19.87
2.421	0.993	0.78	3.47		4.5455	8.9552	4.44	9.69
2.4111	1.4374	0.69	2.95		9.6154	8.8889	8.77	13.03
0	4.0455	2.34	2.01		0	16.6667	9.31	21
2.6146	0.905				7.1429	14.2857
0.9174	3.6128				8.6957	28.5714
2c
Open-Field test																				Open-Field test
Distance Traveled					Total Activity					Time Center %					Center Entries					Distance Traveled			Total Activity			Time Center %			Center Entries
IgG2a	aNK1.1	IgG2b	aVLA-4		IgG2a	aNK1.1	IgG2b	aVLA-4		IgG2a	aNK1.1	IgG2b	aVLA-4		IgG2a	aNK1.1	IgG2b	aVLA-4		Rag2-/-	Rag2-/-gc-/-		Rag2-/-	Rag2-/-gc-/-		Rag2-/-	Rag2-/-gc-/-		Rag2-/-	Rag2-/-gc-/-
3.038	16.73	14.31	21.34		99	510	257	605		7.3	8.9	6.4	11.98		6	41	24	39		18.86	35.804		509.5	3.6		0	40		0	32
9.279	17.181	19.11	23.04		361	554	278	607		5.9	11.5	6.7	9.99		20	44	30	37		17.471	37.16		509.1	429.3		4.8	61.8		6	54
11.327	13.625	7.03	14.57		483	615	344	516		8.6	12.3	6.98	13.04		39	42	6	42		15.718	32.336		511.5	345.2		14.9	48.2		10	36
12.531	14.471	7.98	25.01		492	527	502	526		4.2	16.6	9.01	15.08		37	38	39	41		23.19	55.531		548.9	558.8		3.6	35.8		4	42
12.547	19.065	12.23	19		351	623	411	635		3.3	9.3	4.33	11.79		35	27	21	38		24	41		0	468.3		27.8	0		29	0
27.993	20.107	10.1	22.33		347	617	485	643		6.5	9.5	6.57	8.35		27	25	36	25		21	33		527	575		17.8	27.9		11	15
26.183	22.532	16.2	15.97		401	599	399	603		6.5	8.9	3.16	10		29	28	35	30		19	29		499.3	589.4		13.9	21.8		9	18
10.2	22.205	26.993	25.6		299	547	297	499		7.01	7.6	4.01	9.84		31	34	31	24
7.9	20.86				287	473				4.7	5.3				12	45
11.5	30.067				301	395				3.84	10.4				32	39
2d
NOR test										NOR test
STM					LTM					STM				LTM
IgG2a	aNK1.1	IgG2b	aVLA-4		IgG2a	aNK1.1	IgG2b	aVLA-4		Rag2-/-	Rag2-/-gc-/-			Rag2-/-	Rag2-/-gc-/-
0.41	-0.57	0.17	0.11		0.09	0.4	0.12	0.32		0.33	0.192			0.12	0.089
0.24	0.23	0.32	0.13		0.45	-0.12	0.33	0.03		0.17	0.184			0.12	0.03
0.24	-0.19	0.22	-0.05		0.05	-0.29	0.46	0.05		0.26	-0.12			0.05	0.063
0.64	0.35	0.43	0.21		0.29	0	0.31	0.13		0.24	0.025			-0.12	0.031
0.18	0.1	0.19	0.07		0.22	0.1	0.24	-0.2		0.31	0.0157			0.22	-0.043
0.32	0.14	0.45	0.03		0.15	0.08	0.32	-0.04		0.09	0.16			0.19	0.106
0.38	0.07	0.3	0.25		0.34	0.12	0.35	0.15		0.1	-0.051			0.07	-0.011
0.44	0.09	0.38	0.33		0.34	0.23	0.15	0.28
0.31	0.15				0.2	0.08
0.29	0.23				0.18	-0.02

## Sheet: Figure3
	3b				3c							3e																															3f	mIPSCs
	% IFN-g+ CD3-/NK1.1+ cells				IFN-g pg/mg PFC							FQ	IPSCs			Amplitude	IPSCs			rt	IPSCs			dt	IPSCs			Q	IPSCs			interevent-interval		IPSCS			amplitude	IPSCs					FQ	mIPSCs			Amplitude	mIPSCs
	Meninges	Spleen			IgG	aNK1.1	Rag2-/-	Rag2-/-gc-/-	Rag2-/-stat4-/-			IgG	aNK1.1	XMG1.2		IgG	aNK1.1	XMG1.2		IgG	aNK1.1	XMG1.2		IgG	aNK1.1	XMG1.2		IgG	aNK1.1	XMG1.2			IgG	aNK1.1	XMG1.2			IgG	aNK1.1	XMG1.2			IgG	aNK1.1	XMG1.2		IgG	aNK1.1	XMG1.2
	1.56	0			10.6183	14.8013	3.2	0	0.98			10.21	1.03	2.80333		94.688	53.8201	56.2706		2.58893	2.36961	2.17572		19.0684	12.4415	18.2426		1.28685	0.590963	0.78933		0	0.119312	0.0533482	0.0291718		0	0.00784228	0.00328515	0.0162238			3.09167	1.20833	1.63333		46.0259	27.5008	36.1699
	35	0.11			14.4666	8.9451	0	0	1.25			7.05833	1.77	1.68		68.2489	48.3031	59.199		2.83563	2.71122	2.52831		14.4661	11.5182	14.8384		0.878312	0.521035	0.792479		0.05	0.402896	0.16317	0.137701		20	0.261083	0.297416	0.399953			2.41667	0.296667	0.958333		21.1157	16.7621	47.81
	9.52	0			37	14.132	0	0	1.47			2.54	1.05333	0.883333		48.5777	61.144	74.1491		2.62587	2.21119	3.34686		12.6613	14.4759	15.4228		0.560075	0.722359	1.05471		0.1	0.581755	0.276116	0.253646		40	0.551356	0.639071	0.689866			1.91111	0.844444	1.93333		53.2772	29.1529	34.5179
	28	0			22.6653	11.7895	2.17	2.33	0.57			2.55667	3.06333	1.77333		36.2801	68.2413	40.4103		2.06361	2.22009	3.68659		11.1168	24.5309	14.9958		0.39542	1.18314	0.589817		0.15	0.685717	0.369866	0.348331		60	0.72356	0.789969	0.843875			3.26111	1.65	0.466667		46.8699	47.153	57.2604
	29.2	0.38			19.1516	20.4902	7.68	0.45	0			3.10667	3.13667	2.63667		136.067	96.7753	58.9971		1.92435	2.71869	2.9127		12.5269	25.0056	17.1438		1.09804	1.73981	0.831716		0.2	0.75626	0.45067	0.420766		80	0.826598	0.871441	0.926405			3.02778	0.916667	1.43889		39.7828	41.9616	28.3345
	26.3	0			20.8248	17.6457	8.45	0.97	0			2.42083	1.27333	2.58667		57.5369	42.7812	49.3605		2.27749	2.05151	2.4475		10.9505	12.3289	20.3178		0.626101	0.406572	0.789878		0.25	0.803723	0.514286	0.48974		100	0.895981	0.915462	0.961439			4.53333	0.445833	0.76		34.9857	43.3464	30.203
	13.3				18.1477	7.2719	7.82	0.11	0			6.65333	2.27	1.1		53.7115	55.3731	46.3803		3.99727	2.0811	2.45278		13.4965	13.2627	17.3039		0.66438	0.55334	0.68015		0.3	0.838559	0.569643	0.544129		120	0.940203	0.943276	0.977193			1.36667		0.616667		25.3909		57.5231
	16.7				18.6496	1.4157							1.68	1			45.6328	75.2607			3.73775	3.12528			16.5748	14.7316			0.719244	1.09104		0.35	0.867298	0.6125	0.597281		140	0.96264	0.958826	0.986598			2.21				31.0147
	6.84																															0.4	0.887764	0.64933	0.639555		160	0.978869	0.967806	0.9913			2.54				22.5363
	21.7																															0.45	0.90627	0.68192	0.672435		180	0.986603	0.978318	0.993652			2.95333				36.2899
	7.78																															0.5	0.921293	0.715625	0.713473		200	0.991504	0.985107	0.995297			1.6				39.179
																																0.55	0.931853	0.741741	0.738937		220	0.994663	0.98883	0.996003
	3g							3h																								0.6	0.941868	0.770759	0.761434		240	0.996297	0.992773	0.996473
	% c-fos+ cells							NOR test																								0.65	0.949379	0.795536	0.783189		260	0.997386	0.994963	0.997884
	IgG	aNK1.1	Rag2-/-	Rag2-/-stat4-/-				STM					LTM																			0.7	0.956891	0.812277	0.807911		280	0.998257	0.996715	0.998119
	39.7571	44.3892	8.28	49.3				IgG	XMG1.2	Rag2-/-	Rag2-/-stat4-/-		IgG	XMG1.2	Rag2-/-	Rag2-/-stat4-/-																0.75	0.96081	0.832589	0.826947		300	0.998693	0.998248	0.998354
	33.704	47.6645	16.43	30.22				0.41	0.22	0.33	-0.094		0.09	-0.01	0.12	0.07																0.8	0.96658	0.849107	0.843263		320	0.998693	0.998905	0.998589
	33.894	45.1749	41.1	68.4				0.24	-0.042	0.17	-0.066		0.45	0.08	0.12	-0.06																0.85	0.970281	0.860491	0.858344		340	0.999346	0.999562	0.999295
	16.0859	43.0921	4	44.4				0.24	-0.03	0.26	-0.11		0.05	0.079	0.05	-0.27																0.9	0.973329	0.873884	0.871941		360	0.999564	0.999781	0.999765
								0.64	0.213	0.24	0.44		0.29	0.12	-0.12	0.08																0.95	0.976813	0.882589	0.883807		380	0.999782	1	0.999765
								0.18	-0.2	0.31	-0.41		0.22	0.153	0.22	0.04																1	0.979643	0.892188	0.893449		400	0.999891	1	0.999765
								0.32	0.08	0.09	-0.32		0.15	0.071	0.19	0.29																1.05	0.981711	0.901339	0.904079		420	1	1	0.999765
								0.38	0.154	0.1			0.34	-0.027	0.07																	1.1	0.98378	0.911161	0.913226		440	1	1	1
								0.44	0.16	0			0.34	-0.03	0.44																	1.15	0.986175	0.919196	0.919901
								0.31		-0.23			0.2		0.21																	1.2	0.988134	0.928348	0.926823
								0.29		0.1			0.18																			1.25	0.989332	0.934821	0.935476
										0.55																						1.3	0.990529	0.938393	0.940915
																																1.35	0.99238	0.944196	0.945365
																																1.4	0.993468	0.947991	0.950803
																																1.45	0.994557	0.953348	0.956242
																																1.5	0.994992	0.958259	0.960692
	3i																															1.55	0.995754	0.962946	0.964153
	NOR test																															1.6	0.996299	0.965625	0.968109
	LTM																															1.65	0.996625	0.970313	0.9733
	IgG	XMG1.2																														1.7	0.99717	0.972545	0.976761
	0.15	0.08																														1.75	0.997496	0.975893	0.978739
	0.45	0.03																														1.8	0.99804	0.977232	0.98047
	0.31	-0.12																														1.85	0.998367	0.979688	0.983684
	0.29	-0.03																														1.9	0.998585	0.982812	0.985661
	0.22	0.11																														1.95	0.998803	0.984598	0.988875
	0.395	0.175																														2	0.99902	0.98683	0.990358
	0.27	0.15																														2.05	0.999129	0.988616	0.992336
																																2.1	0.999456	0.991518	0.994808
																																2.15	0.999673	0.99308	0.995797
																																2.2	0.999782	0.995536	0.996786
																																2.25	0.999782	0.996429	0.997281
																																2.3	0.999782	0.997098	0.998269
																																2.35	0.999782	0.998214	0.999011
																																2.4	0.999891	0.998884	0.999506
																																2.45	1	1	1
																																2.5	1	1	1

## Sheet: Figure4
	4b						4c
	% ChAT+ meningeal NK cells and ILC1						Percentage of human ChAT+ NK cells
	NK cells	ILC1					90.2
	95.6	91.7					90.6
	96.8	89.5					98.3
	49.5	68.2					95.5
	96.7	100					88.9
	100						77.4
	100
	4d/g						4e/h						4f
	ELISA Ach pg/mg hypotalamus						ELISA DA pg/mg hippocampus						Microdialysis Da hippocampus
	IgG	aNK1.1	Rag2-/-	Rag2-/-gc-/-			IgG	aNK1.1	Rag2-/-	Rag2-/-gc-/-			IgG	aNK1.1
	130	126.25	44.11	30.25			50	15	73	54			4.0406	2.5428
	127.5	135	54.45	40.68			53	23	58.5	43			1.9121	1.8966
	112	99.5	44.21	33.34			49	19	49	54			3.269	0.7133
	126	92.5	70.47	44.69			47	21	100	55.5			2.6311	0.5273
	146.5	109	60.41	30.15			55	27	71	40.15			1.2177	0.4046
	151.5	99	71.33	29.05			40	13	97	55			3.419	0.4408
													0.864	0.4465
													2.2495	0.5364
														0.9989
	4i
	%Orx Neurons c-fos+			%DA Neurons c-fos+
	IgG	aNK1.1		IgG	aNK1.1
	95	71		74	33
	89	63		81	31
	100	79		87	34
	93	70		76	25
	94	65		70	21

## Sheet: Figure5
5a
sIPSCs and sEPSCs recorded in VTA DATCRE-yfp neurons obtained from mice treated with IgG and aNK1.1.												5b
												Open-Field Distance Travelled Optogenetic activation DATcre-yfp neurons
sIPSC		Interevent Interval			Amplitude			Charge				AAV5-EF1a-DIO-eYFP				AAV5-EF1-DIO-ChR2-eYFP
		IgG	aNK1.1		IgG	aNK1.1		IgG	aNK1.1			IgG		aNK1.1		IgG		aNK1.1
		47.6949	50.6028		12.712	27.4442		113.162	213.436			pre	post	pre	post	pre	post	pre	post
		70.1685	72.0828		13.9346	11.4879		125.208	82.0573			7.84	5.43	9.18	8.58	5.953	9.977	18.146	11.709
		74.3	48.9147		10.4991	11.086		89.3855	92.8097			8.92	6.4	14.23	12.49	9.53	12.07	19.204	6.144
		64.2867	46.1265		7.91373	12.1796		71.0453	100.918			8.63	7.89	14.42	13.75	10.09	14.84	12.806	12.028
			73.0521			9.39037			71.5505			7.95	5.73	10.44	9.18	5.87	8.98	17.65	11.01
			74.2234			6.71879			53.4335							10.6	11.74	18.7	7.12
			70.9035			10.9332			85.6041							9.1	13.9	12	11
			74.7797			15.5376			126.245
			62.3879			11.3766			93.4103
sEPSC		Interevent Interval			Amplitude			Charge
		IgG	aNK1.1		IgG	aNK1.1		IgG	aNK1.1			5c
		1339.8	2335.43		-9.41467	-11.5999		-71.6255	-93.1364			Open-Field Distance Travelled
		640.478	299.681		-6.81929	-8.91716		-43.4919	-52.8958			inf.Ach			i.p.L-DOPA
		262.47	405.519		-19.5224	-17.285		-109.052	-113.002			IgG	aNK1.1		IgG	aNK1.1
		1042.82	832.937		-13.1743	-7.47299		-90.1485	-69.7171			22.921	28.916		5.92	17.222
		1266.32	489.278		-12.8146	-8.93868		-82.8828	-80.4992			42.672	25.889		24.444	18.985
		301.649	1394.09		-11.2851	-5.66757		-99.332	-54.8466			36.749	38.556		26.609	24.756
			219.43			-8.56055			-75.826			23.563	29.063		25.542	18.882
			976.792			-14.3769			-110.1			40.473	39.027		33.625	18.272
			513.591			-9.26805			-61.4936			35.92	26.852		23.447	24.342
			592.927			-10.4901			-55.697						26.832	17.029
																19.766

## Sheet: Supplementary Fig.2
	2a					2b
	Freq. Of Meningeal NK and NKT cells					#Meningeal CD3-/NK1.1+ cells
	CD45+/CD3-/NK1.1+ cells	CD45+/CD3+/NK1.1+ cells				IgG	aNK1.1
	3.37	0.96				105	1
	2.4	1.42				78	3
	3.87	1.35				263	0
	3.88	1.8
	3.32	2.02
	16.3	1.26
	9.29	1.86
	12.4	1.3
	2d									2e
	% Meningeal CD4 T cells			% Meningeal CD8 T cells						Open-Field Distance traveled 1h
	IgG	aNK1.1		IgG	aNK1.1					IgG	aNK1.1
	3.42	6.94		3.07	7.51					81.68	96.6
										93.49	100.58
	3.43	8.15		4.08	8.78					109.3	86.18
										100.88	76.81
	5.37	11.8		4.14	6.79					76.96	95.25
										69.43	96.79
	4.99	3.91		2.75	5.96					94.27	74.13
										94.54	82.49
	6.16	6.34		3.16	6.49						93.16
											62.24

## Sheet: Supplementary Fig.3
	3a
	Open-Field Female mice
	Distance Traveled				Total Activity				Time Center %				Center Entries
	IgG	aNK1.1			IgG	aNK1.1			IgG	aNK1.1			IgG	aNK1.1
	18.773	72.32			388.6	578.3			24.7	50.6			38	72
	20.959	40.551			399.2	546.4			30.9	49.1			21	50
	24	36			534	443			44.7	49.7			35	36
	23.326	24.623			442.6	427.9			25.8	42			28	40
	35.973	37.205			401	505.7			33	40.7			46	42
	29.7	34.4							28.7	39			32	49
	3b									3c
	NOR test female mice									#Meningeal CD3-/NK1.1+ cells
	STM				LTM					IgG	aVLA-4
	IgG	aNK1.1			IgG	aNK1.1				105	46
	0.53	0.13			0.23	0.1				78	2
	0.49	0.22			0.09	-0.12				263	2
	0.25	0.4			0.31	0.08
	0.21	0.012			0.3	0
	0.07	0.19			0.19	-0.05
	0.38	-0.02			0.34	0.15

## Sheet: Supplementary Fig.4
	4b
	Freq. Meningeal IFN-g+ CD4 T cells						Freq. Meningeal IFN-g+ CD8 T cells
	IgG	IgG PMA/iono	aNK1.1	aNK1.1 PMA/iono			IgG	IgG PMA/iono	aNK1.1	aNK1.1 PMA/iono
	1.72	2.78	0	18.2			1.92	3.12	1.28	9.09
	0	6.15	6.45	17.9			1.79	12.7	1.8	10.6
	0.57	5.95	1.36	24.4			1.48	6.33	1.57	25
	0	8.16	1.29	14.8			0	16.7	1.06	2.69
	0	11.8	1.76	8.87			0	22.2	1.72	15.7
	4c
	MFI STAT4
		Neutrophils	Monocytes	Macrophages	NK cells
	Meninges 1	564	407	402	6985
	Meninges 2 NO PRIMARY Ab	322	479	275	211
	Meninges 2	717	556	531	10573
	Meninges 3 NO PRIMARY Ab	488	536	329	249
	Meninges 3	1054	857	701	12022
	Meninges 4	871	836	540	9977
	Spleen wt 1 NO PRIMARY Ab	249	124	180	124
	Spleen wt 1	502	350	344	6641
	Spleen wt 2 NO PRIMARY Ab	313	370	244	202
	Spleen wt 2	589	551	420	7098
	4d
	Open-Field test
	Distance Traveled			Time Center %
	IgG	XMG1.2		IgG	XMG1.2
	26.54	16.73		6.4	9.73
	11.2	17.181		7.53	4.35
	25.89	13.625		10.9	11.07
	7.83	14.471		10.11	8.08
	9.01	19.065		8.99	9.54
	15.45	20.107		7.64	7.99
	13.22	22.532		5.04	8.21
		22.205		7.02	8.93

## Sheet: Supplementary Fig.5
	5c
	Freq. Meningeal ChAT+ cells
	CD19+ B cells	CD3+ T cells	NKT cells
	40.9	93.2	75.9
	43.3	94.8	79
	18.4	75.2	58.3
	42.8	95	78.5
	5d
	ELISA Ach in vitro pg/105cells
	NK cells	NK+PI	NK+IL-2	NK+IL-15	Microglia	Microglia+NK	hNK cells	hNK+IL-15
	12	24	15	25	0	26	13	27
	15	25	14	23	0	25	13	23
	9	19	13	27	0	21	9	23
	7	33	14	31	0	34	11	29
	12	45	18	33	0	35	2	25
	11	24	18	29	0	37	8	31
	5e
	ELISA ACh pg/ml serum
	IgG	aNK1.1	aVLA4
	51.7	47.8	32.98
	39.87	46.43	57.37
	55.43	53.21	41.76
	49.8	51.24	38.89
	50.99	51.31	50.01

## Sheet: Supplementary Fig.6
	6b							6e					6f
	ELISA DA pg/mg hippocampus upon Optogenetic stimulation							NOR test +Ach					NOR test +L-DOPA
	IgG	aNK1.1						STM		LTM			STM		LTM
	77	55						IgG	aNK1.1	IgG	aNK1.1		IgG	aNK1.1	IgG	aNK1.1
	99	73						0.32	0.17	-0.05	0.15		0.17	0.4	-0.07	0.01
	94	56						0.41	0.28	0.11	-0.07		0.22	0.08	-0.11	-0.07
	75	79						0.22	0.14	0.05	0.03		0.22	0.189	0.03	0.15
	53	105						0.24	0.33	0.19	0.13		0.45	0.21	0.19	0.09
								0.19	0.1	0.12	0.1		0.41	0.36	0.08	-0.05
								0.31	0.24	0.15	-0.03
	6c
	ELISA DA pg/mg hippocampus +Ach
	IgG	aNK1.1
	23.25	43.2
	41.21	45
	41.19	58.5
	35	57.2
	54.7	49
	6d
	ELISA DA pg/mg hippocampus +L-DOPA
	IgG	aNK1.1
	71	50
	52	54
	63	47
	59	51
	62	53
